# Supplementary material for: Comparison of fruit organic acids and metabolism-related gene expression between Cerasus humilis (Bge.) Sok and Cerasus glandulosa (Thunb.) Lois
Source: PLoS One. 2018 Apr 26;13(4):e0196537. doi: 10.1371/journal.pone.0196537 (PMC5919661; doi:10.1371/journal.pone.0196537)
Supplement: S1 Table — (XLS) [file pone.0196537.s001.xls]

## Sheet: nongda2-vs-nongda4.compare
geneID	geneLength	Cerasus glandulosa_rawfragments(20614700)	Cerasus humilis_rawfragments(21140917)	Cerasus glandulosa_FPKM	Cerasus humilis_FPKM	log2 Ratio(nongda4/nongda2)	Up-Down-Regulation(nongda4/nongda2)	P-value	FDR
Unigene22416_All	278	0	172	0	29.2658	14.8369	Up	1.45805e-51	2.95931e-50
Unigene22146_All	204	0	96	0	22.2596	14.4421	Up	4.253e-29	5.36186e-28
CL2517.Contig4_All	361	0	163	0	21.3578	14.3825	Up	6.66948e-49	1.29434e-47
Unigene15655_All	223	0	94	0	19.9388	14.2833	Up	1.65912e-28	2.05643e-27
Unigene17342_All	843	0	322	0	18.0678	14.1411	Up	6.68512e-96	2.37911e-94
Unigene13464_All	801	0	230	0	13.5822	13.7294	Up	1.0459e-68	2.68319e-67
CL670.Contig3_All	749	0	165	0	10.4203	13.3471	Up	1.70966e-49	3.34625e-48
CL189.Contig10_All	401	0	88	0	10.3804	13.3416	Up	9.84972e-27	1.15752e-25
Unigene22448_All	481	0	105	0	10.3257	13.334	Up	9.2977e-32	1.26069e-30
Unigene22495_All	204	0	41	0	9.5067	13.2147	Up	7.69492e-13	5.24971e-12
Unigene19408_All	632	0	121	0	9.0562	13.1447	Up	1.73348e-36	2.63155e-35
Unigene22466_All	226	0	42	0	8.7906	13.1017	Up	3.89594e-13	2.70625e-12
CL415.Contig4_All	597	0	107	0	8.4778	13.0495	Up	2.38338e-32	3.28075e-31
Unigene22472_All	367	0	62	0	7.991	12.9642	Up	4.773e-19	4.34984e-18
Unigene22377_All	261	0	43	0	7.793	12.928	Up	1.97252e-13	1.39202e-12
Unigene22502_All	723	0	116	0	7.5892	12.8897	Up	5.21042e-35	7.64764e-34
Unigene22505_All	795	0	103	0	6.1284	12.5813	Up	3.62708e-31	4.84552e-30
Unigene22498_All	485	0	61	0	5.9493	12.5385	Up	9.4272e-19	8.50981e-18
Unigene5884_All	251	0	31	0	5.842	12.5122	Up	6.95208e-10	3.92631e-09
CL4403.Contig1_All	757	0	93	0	5.8112	12.5046	Up	3.27694e-28	4.02075e-27
Unigene10818_All	337	0	41	0	5.7548	12.4906	Up	7.69492e-13	5.24879e-12
Unigene22193_All	358	0	43	0	5.6815	12.4721	Up	1.97252e-13	1.39227e-12
Unigene22200_All	1097	0	131	0	5.6486	12.4637	Up	1.9187e-39	3.10377e-38
Unigene22522_All	202	0	24	0	5.62	12.4564	Up	8.15178e-08	3.96241e-07
Unigene22513_All	371	0	44	0	5.6099	12.4538	Up	9.98692e-14	7.16722e-13
CL3798.Contig2_All	271	0	32	0	5.5854	12.4474	Up	3.51986e-10	2.02727e-09
Unigene3663_All	265	0	31	0	5.5334	12.434	Up	6.95208e-10	3.92518e-09
Unigene11789_All	222	0	25	0	5.3268	12.3791	Up	4.12726e-08	2.05488e-07
Unigene13542_All	215	0	24	0	5.2802	12.3664	Up	8.15178e-08	3.96489e-07
Unigene22501_All	2655	0	296	0	5.2736	12.3646	Up	3.2395e-88	1.05464e-86
Unigene22511_All	460	0	51	0	5.2443	12.3565	Up	8.51714e-16	6.8055e-15
Unigene22378_All	607	0	67	0	5.2211	12.3501	Up	1.58795e-20	1.52981e-19
Unigene7814_All	215	0	22	0	4.8402	12.2409	Up	3.18006e-07	1.46447e-06
Unigene22509_All	612	0	62	0	4.792	12.2264	Up	4.773e-19	4.34882e-18
CL2800.Contig1_All	339	0	34	0	4.7441	12.2119	Up	9.02282e-11	5.41105e-10
Unigene1959_All	798	0	79	0	4.6827	12.1931	Up	4.5055e-24	4.88115e-23
Unigene22301_All	259	0	25	0	4.5658	12.1567	Up	4.12726e-08	2.0554e-07
Unigene22465_All	231	0	22	0	4.5049	12.1373	Up	3.18006e-07	1.4643e-06
Unigene22549_All	233	0	22	0	4.4662	12.1248	Up	3.18006e-07	1.46413e-06
Unigene22186_All	1183	0	110	0	4.3983	12.1027	Up	3.09328e-33	4.34229e-32
CL3855.Contig1_All	269	0	25	0	4.3961	12.102	Up	4.12726e-08	2.05461e-07
CL365.Contig5_All	459	0	42	0	4.3283	12.0796	Up	3.89594e-13	2.70529e-12
Unigene22205_All	297	0	27	0	4.3001	12.0702	Up	1.05799e-08	5.50156e-08
Unigene17694_All	601	0	53	0	4.1714	12.0263	Up	2.1833e-16	1.78742e-15
Unigene22503_All	239	0	21	0	4.1562	12.021	Up	6.28096e-07	2.81563e-06
CL4604.Contig2_All	299	0	26	0	4.1132	12.006	Up	2.08964e-08	1.06446e-07
Unigene22539_All	368	0	32	0	4.1132	12.006	Up	3.51986e-10	2.02698e-09
Unigene23672_All	221	0	19	0	4.0667	11.9896	Up	2.45024e-06	1.03326e-05
Unigene22512_All	210	0	18	0	4.0544	11.9853	Up	4.83948e-06	1.97455e-05
CL1898.Contig3_All	316	0	27	0	4.0416	11.9807	Up	1.05799e-08	5.50082e-08
Unigene22526_All	645	0	54	0	3.9601	11.9513	Up	1.1054e-16	9.16324e-16
Unigene7976_All	665	0	54	0	3.841	11.9073	Up	1.1054e-16	9.16714e-16
Unigene22137_All	606	0	49	0	3.8247	11.9011	Up	3.32258e-15	2.57513e-14
CL978.Contig1_All	494	0	39	0	3.7343	11.8666	Up	3.00184e-12	1.97666e-11
Unigene22536_All	371	0	29	0	3.6974	11.8523	Up	2.71204e-09	1.47276e-08
CL5179.Contig1_All	218	0	17	0	3.6887	11.8489	Up	9.55852e-06	3.76819e-05
CL5128.Contig3_All	431	0	33	0	3.6217	11.8225	Up	1.7821e-10	1.05e-09
Unigene22538_All	289	0	22	0	3.6008	11.8141	Up	3.18006e-07	1.46517e-06
Unigene15747_All	455	0	34	0	3.5346	11.7873	Up	9.02282e-11	5.41189e-10
Unigene22096_All	459	0	34	0	3.5038	11.7747	Up	9.02282e-11	5.41022e-10
Unigene22460_All	257	0	19	0	3.497	11.7719	Up	2.45024e-06	1.03359e-05
Unigene22240_All	245	0	18	0	3.4752	11.7629	Up	4.83948e-06	1.97435e-05
Unigene22394_All	206	0	15	0	3.4443	11.75	Up	3.72884e-05	0.00013662
Unigene22331_All	442	0	32	0	3.4246	11.7417	Up	3.51986e-10	2.02757e-09
Unigene22533_All	685	0	48	0	3.3146	11.6946	Up	6.56246e-15	4.99673e-14
Unigene22616_All	217	0	15	0	3.2697	11.6749	Up	3.72884e-05	0.000136505
Unigene22551_All	639	0	43	0	3.1831	11.6362	Up	1.97252e-13	1.39278e-12
Unigene22262_All	433	0	29	0	3.168	11.6294	Up	2.71204e-09	1.47235e-08
Unigene22237_All	240	0	16	0	3.1534	11.6227	Up	1.88791e-05	7.20922e-05
CL2930.Contig4_All	1007	0	67	0	3.1472	11.6199	Up	1.58795e-20	1.53019e-19
Unigene22646_All	226	0	15	0	3.1395	11.6163	Up	3.72884e-05	0.000136672
Unigene22306_All	213	0	14	0	3.109	11.6022	Up	7.36484e-05	0.0002594
CL1750.Contig2_All	472	0	31	0	3.1067	11.6012	Up	6.95208e-10	3.92574e-09
Unigene17510_All	674	0	44	0	3.0879	11.5924	Up	9.98692e-14	7.16854e-13
Unigene22577_All	216	0	14	0	3.0658	11.582	Up	7.36484e-05	0.000259611
Unigene22144_All	603	0	39	0	3.0593	11.579	Up	3.00184e-12	1.97699e-11
Unigene22664_All	232	0	15	0	3.0583	11.5785	Up	3.72884e-05	0.000136569
Unigene22285_All	343	0	22	0	3.0339	11.567	Up	3.18006e-07	1.46465e-06
Unigene22445_All	219	0	14	0	3.0238	11.5621	Up	7.36484e-05	0.000259635
Unigene22560_All	376	0	24	0	3.0193	11.56	Up	8.15178e-08	3.96291e-07
Unigene7782_All	251	0	16	0	3.0152	11.558	Up	1.88791e-05	7.20568e-05
Unigene22231_All	286	0	18	0	2.977	11.5396	Up	4.83948e-06	1.97373e-05
CL2130.Contig4_All	676	0	42	0	2.9389	11.5211	Up	3.89594e-13	2.70577e-12
Unigene22638_All	307	0	19	0	2.9275	11.5155	Up	2.45024e-06	1.03348e-05
Unigene1897_All	260	0	16	0	2.9109	11.5072	Up	1.88791e-05	7.2078e-05
Unigene11620_All	228	0	14	0	2.9045	11.5041	Up	7.36484e-05	0.000259682
CL825.Contig1_All	348	0	21	0	2.8544	11.479	Up	6.28096e-07	2.81595e-06
Unigene22636_All	481	0	29	0	2.8519	11.4777	Up	2.71204e-09	1.47215e-08
Unigene22554_All	250	0	15	0	2.8381	11.4707	Up	3.72884e-05	0.000136517
Unigene22669_All	217	0	13	0	2.8337	11.4685	Up	0.000145464	0.000490956
CL2216.Contig1_All	234	0	14	0	2.83	11.4666	Up	7.36484e-05	0.000259752
CL5190.Contig4_All	336	0	20	0	2.8156	11.4592	Up	1.24056e-06	5.39185e-06
CL2130.Contig5_All	286	0	17	0	2.8116	11.4572	Up	9.55852e-06	3.77086e-05
Unigene22103_All	236	0	14	0	2.806	11.4543	Up	7.36484e-05	0.000259424
Unigene22493_All	1066	1	2842	0.0455	126.108	11.4365	Up	0	0
Unigene22770_All	205	0	12	0	2.7689	11.4351	Up	0.000287306	0.000927054
Unigene22363_All	411	0	24	0	2.7621	11.4315	Up	8.15178e-08	3.9639e-07
Unigene22282_All	257	0	15	0	2.7608	11.4309	Up	3.72884e-05	0.000136659
CL1437.Contig3_All	497	0	29	0	2.7601	11.4305	Up	2.71204e-09	1.47256e-08
Unigene22350_All	240	0	14	0	2.7593	11.4301	Up	7.36484e-05	0.000259658
CL607.Contig10_All	206	0	12	0	2.7554	11.428	Up	0.000287306	0.000927745
Unigene15797_All	400	0	23	0	2.7198	11.4093	Up	1.61007e-07	7.63201e-07
Unigene22690_All	419	0	24	0	2.7094	11.4038	Up	8.15178e-08	3.96538e-07
Unigene22587_All	438	0	25	0	2.6999	11.3987	Up	4.12726e-08	2.05566e-07
Unigene13414_All	228	0	13	0	2.697	11.3971	Up	0.000145464	0.000490574
CL329.Contig2_All	248	0	14	0	2.6703	11.3828	Up	7.36484e-05	0.000259564
Unigene22597_All	285	0	16	0	2.6555	11.3748	Up	1.88791e-05	7.21275e-05
Unigene22462_All	358	0	20	0	2.6425	11.3677	Up	1.24056e-06	5.39305e-06
Unigene22655_All	323	0	18	0	2.636	11.3641	Up	4.83948e-06	1.97476e-05
Unigene22584_All	306	0	17	0	2.6279	11.3597	Up	9.55852e-06	3.77048e-05
Unigene22635_All	200	0	11	0	2.6016	11.3452	Up	0.000567462	0.00174217
Unigene22736_All	255	0	14	0	2.597	11.3426	Up	7.36484e-05	0.000259494
Unigene22279_All	293	0	16	0	2.583	11.3348	Up	1.88791e-05	7.21204e-05
Unigene22710_All	293	0	16	0	2.583	11.3348	Up	1.88791e-05	7.20851e-05
Unigene22139_All	590	0	32	0	2.5655	11.325	Up	3.51986e-10	2.02787e-09
Unigene22610_All	803	0	43	0	2.533	11.3066	Up	1.97252e-13	1.39252e-12
Unigene22809_All	467	0	25	0	2.5322	11.3062	Up	4.12726e-08	2.05514e-07
Unigene1683_All	1010	0	54	0	2.529	11.3044	Up	1.1054e-16	9.16519e-16
Unigene22619_All	661	0	35	0	2.5046	11.2904	Up	4.56826e-11	2.79775e-10
Unigene22274_All	397	0	21	0	2.5021	11.2889	Up	6.28096e-07	2.81628e-06
Unigene22485_All	416	0	22	0	2.5015	11.2886	Up	3.18006e-07	1.46499e-06
Unigene22613_All	246	0	13	0	2.4997	11.2875	Up	0.000145464	0.000490446
Unigene1934_All	228	0	12	0	2.4896	11.2817	Up	0.000287306	0.000928284
Unigene22303_All	231	0	12	0	2.4572	11.2628	Up	0.000287306	0.000927976
Unigene22719_All	212	0	11	0	2.4543	11.2611	Up	0.000567462	0.00173889
Unigene22668_All	348	0	18	0	2.4466	11.2566	Up	4.83948e-06	1.97497e-05
Unigene22608_All	348	0	18	0	2.4466	11.2566	Up	4.83948e-06	1.97311e-05
CL1430.Contig6_All	232	0	12	0	2.4466	11.2566	Up	0.000287306	0.0009269
Unigene22847_All	213	0	11	0	2.4428	11.2543	Up	0.000567462	0.00174026
CL843.Contig2_All	291	0	15	0	2.4382	11.2516	Up	3.72884e-05	0.000136684
Unigene22903_All	254	0	13	0	2.4209	11.2413	Up	0.000145464	0.000490489
Unigene22786_All	235	0	12	0	2.4154	11.238	Up	0.000287306	0.000927668
Unigene22917_All	216	0	11	0	2.4089	11.2342	Up	0.000567462	0.00173916
Unigene22568_All	217	0	11	0	2.3978	11.2275	Up	0.000567462	0.00174039
Unigene22661_All	277	0	14	0	2.3907	11.2232	Up	7.36484e-05	0.000259705
Unigene22730_All	277	0	14	0	2.3907	11.2232	Up	7.36484e-05	0.000259541
Unigene22650_All	218	0	11	0	2.3868	11.2209	Up	0.000567462	0.00173902
Unigene3542_All	337	0	17	0	2.3861	11.2204	Up	9.55852e-06	3.7701e-05
Unigene22750_All	298	0	15	0	2.381	11.2174	Up	3.72884e-05	0.000136582
Unigene22738_All	479	0	24	0	2.37	11.2107	Up	8.15178e-08	3.9634e-07
Unigene22295_All	280	0	14	0	2.3651	11.2077	Up	7.36484e-05	0.000259729
Unigene22507_All	300	0	15	0	2.3651	11.2077	Up	3.72884e-05	0.000136543
Unigene19531_All	523	0	26	0	2.3515	11.1994	Up	2.08964e-08	1.06432e-07
Unigene22885_All	222	0	11	0	2.3438	11.1946	Up	0.000567462	0.00173971
Unigene23037_All	202	0	10	0	2.3417	11.1933	Up	0.0011208	0.00326017
CL5088.Contig3_All	364	0	18	0	2.3391	11.1917	Up	4.83948e-06	1.97331e-05
Unigene15659_All	486	0	24	0	2.3359	11.1898	Up	8.15178e-08	3.96192e-07
Unigene22773_All	264	0	13	0	2.3292	11.1856	Up	0.000145464	0.000490914
Unigene22292_All	224	0	11	0	2.3228	11.1816	Up	0.000567462	0.00174314
Unigene23019_All	224	0	11	0	2.3228	11.1816	Up	0.000567462	0.00174259
Unigene22856_All	245	0	12	0	2.3168	11.1779	Up	0.000287306	0.000927284
Unigene23078_All	328	0	16	0	2.3074	11.1721	Up	1.88791e-05	7.20992e-05
Unigene22918_All	247	0	12	0	2.2981	11.1662	Up	0.000287306	0.00092713
Unigene22785_All	206	0	10	0	2.2962	11.165	Up	0.0011208	0.00326285
Unigene22421_All	330	0	16	0	2.2934	11.1633	Up	1.88791e-05	7.20498e-05
Unigene22841_All	269	0	13	0	2.286	11.1586	Up	0.000145464	0.000490786
Unigene22570_All	228	0	11	0	2.2821	11.1561	Up	0.000567462	0.00174176
Unigene22838_All	271	0	13	0	2.2691	11.1479	Up	0.000145464	0.000491296
Unigene22822_All	294	0	14	0	2.2525	11.1373	Up	7.36484e-05	0.000259518
Unigene22249_All	252	0	12	0	2.2525	11.1373	Up	0.000287306	0.000927591
Unigene22800_All	210	0	10	0	2.2525	11.1373	Up	0.0011208	0.00325992
Unigene23007_All	211	0	10	0	2.2418	11.1304	Up	0.0011208	0.00325774
Unigene23109_All	212	0	10	0	2.2312	11.1236	Up	0.0011208	0.00326333
Unigene22641_All	213	0	10	0	2.2207	11.1168	Up	0.0011208	0.00326065
Unigene22991_All	213	0	10	0	2.2207	11.1168	Up	0.0011208	0.00325846
Unigene22795_All	214	0	10	0	2.2104	11.1101	Up	0.0011208	0.00326651
Unigene22728_All	214	0	10	0	2.2104	11.1101	Up	0.0011208	0.00325944
Unigene23094_All	259	0	12	0	2.1916	11.0978	Up	0.000287306	0.00092836
Unigene22825_All	216	0	10	0	2.1899	11.0966	Up	0.0011208	0.00325895
Unigene22817_All	455	0	21	0	2.1832	11.0922	Up	6.28096e-07	2.81693e-06
Unigene22761_All	325	0	15	0	2.1832	11.0922	Up	3.72884e-05	0.000136594
Unigene22168_All	391	0	18	0	2.1776	11.0885	Up	4.83948e-06	1.97414e-05
Unigene23199_All	239	0	11	0	2.1771	11.0882	Up	0.000567462	0.00174204
Unigene22788_All	393	0	18	0	2.1665	11.0812	Up	4.83948e-06	1.97393e-05
Unigene22678_All	284	0	13	0	2.1652	11.0803	Up	0.000145464	0.000490829
Unigene22872_All	503	0	23	0	2.1629	11.0788	Up	1.61007e-07	7.63387e-07
Unigene22877_All	219	0	10	0	2.1599	11.0767	Up	0.0011208	0.0032648
Unigene22660_All	263	0	12	0	2.1582	11.0756	Up	0.000287306	0.000927207
CL5159.Contig1_All	286	0	13	0	2.1501	11.0702	Up	0.000145464	0.000491041
Unigene22868_All	220	0	10	0	2.1501	11.0702	Up	0.0011208	0.00325871
Unigene7652_All	334	0	15	0	2.1243	11.0528	Up	3.72884e-05	0.000136646
Unigene22265_All	245	0	11	0	2.1237	11.0524	Up	0.000567462	0.00174231
Unigene23014_All	380	0	17	0	2.1161	11.0472	Up	9.55852e-06	3.76896e-05
Unigene22729_All	627	0	28	0	2.1124	11.0447	Up	5.3566e-09	2.84505e-08
Unigene23148_All	202	0	9	0	2.1075	11.0413	Up	0.0022137	0.00607205
Unigene23134_All	202	0	9	0	2.1075	11.0413	Up	0.0022137	0.00606949
Unigene22330_All	202	0	9	0	2.1075	11.0413	Up	0.0022137	0.00605586
Unigene23045_All	225	0	10	0	2.1023	11.0378	Up	0.0011208	0.00326553
Unigene23141_All	203	0	9	0	2.0971	11.0342	Up	0.0022137	0.0060665
Unigene22725_All	204	0	9	0	2.0868	11.0271	Up	0.0022137	0.0060712
Unigene22718_All	204	0	9	0	2.0868	11.0271	Up	0.0022137	0.00605841
Unigene13687_All	386	0	17	0	2.0832	11.0246	Up	9.55852e-06	3.76972e-05
Unigene22748_All	250	0	11	0	2.0813	11.0233	Up	0.000567462	0.00173957
Unigene23061_All	251	0	11	0	2.073	11.0175	Up	0.000567462	0.00174327
Unigene22893_All	251	0	11	0	2.073	11.0175	Up	0.000567462	0.00174163
Unigene23049_All	274	0	12	0	2.0716	11.0165	Up	0.000287306	0.00092813
Unigene22954_All	206	0	9	0	2.0666	11.013	Up	0.0022137	0.00606736
Unigene22923_All	206	0	9	0	2.0666	11.013	Up	0.0022137	0.00606096
Unigene23188_All	252	0	11	0	2.0648	11.0118	Up	0.000567462	0.00174094
Unigene23044_All	390	0	17	0	2.0619	11.0098	Up	9.55852e-06	3.76858e-05
Unigene1885_All	207	0	9	0	2.0566	11.006	Up	0.0022137	0.00607376
CL1877.Contig2_All	254	0	11	0	2.0485	11.0004	Up	0.000567462	0.00174272
CL2613.Contig3_All	324	0	14	0	2.0439	10.9971	Up	7.36484e-05	0.000259588
Unigene22962_All	233	0	10	0	2.0301	10.9873	Up	0.0011208	0.00326358
Unigene22895_All	233	0	10	0	2.0301	10.9873	Up	0.0011208	0.00326236
Unigene22836_All	210	0	9	0	2.0272	10.9853	Up	0.0022137	0.00607291
Unigene23293_All	210	0	9	0	2.0272	10.9853	Up	0.0022137	0.00606608
Unigene22245_All	281	0	12	0	2.02	10.9801	Up	0.000287306	0.000927438
Unigene23246_All	211	0	9	0	2.0176	10.9784	Up	0.0022137	0.00605543
Unigene22957_All	306	0	13	0	2.0095	10.9726	Up	0.000145464	0.000490616
Unigene23139_All	214	0	9	0	1.9893	10.958	Up	0.0022137	0.00606522
Unigene22924_All	239	0	10	0	1.9791	10.9506	Up	0.0011208	0.00325798
Unigene7471_All	526	0	22	0	1.9784	10.9501	Up	3.18006e-07	1.46395e-06
Unigene23155_All	240	0	10	0	1.9709	10.9446	Up	0.0011208	0.00326041
Unigene13549_All	313	0	13	0	1.9646	10.94	Up	0.000145464	0.000490531
Unigene22639_All	241	0	10	0	1.9627	10.9386	Up	0.0011208	0.00326138
Unigene23133_All	314	0	13	0	1.9583	10.9354	Up	0.000145464	0.000490404
CL1319.Contig1_All	266	0	11	0	1.9561	10.9338	Up	0.000567462	0.00173875
Unigene5783_All	315	0	13	0	1.9521	10.9308	Up	0.000145464	0.000490999
CL1500.Contig3_All	586	0	24	0	1.9373	10.9198	Up	8.15178e-08	3.96439e-07
Unigene22340_All	220	0	9	0	1.9351	10.9182	Up	0.0022137	0.00606139
Unigene22971_All	269	0	11	0	1.9343	10.9176	Up	0.000567462	0.00174121
Unigene22476_All	245	0	10	0	1.9307	10.9149	Up	0.0011208	0.00326211
Unigene23195_All	221	0	9	0	1.9263	10.9116	Up	0.0022137	0.00606309
Unigene23151_All	221	0	9	0	1.9263	10.9116	Up	0.0022137	0.00605628
CL733.Contig2_All	768	0	31	0	1.9093	10.8988	Up	6.95208e-10	3.92461e-09
Unigene22842_All	273	0	11	0	1.9059	10.8963	Up	0.000567462	0.00174108
Unigene17618_All	299	0	12	0	1.8984	10.8906	Up	0.000287306	0.000927899
CL1997.Contig2_All	1037	1	1946	0.0468	88.7647	10.8893	Up	0	0
Unigene22749_All	225	0	9	0	1.8921	10.8858	Up	0.0022137	0.00607248
Unigene23224_All	250	0	10	0	1.8921	10.8858	Up	0.0011208	0.00326431
Unigene22797_All	325	0	13	0	1.8921	10.8858	Up	0.000145464	0.000491211
Unigene23126_All	225	0	9	0	1.8921	10.8858	Up	0.0022137	0.00606437
Unigene22759_All	200	0	8	0	1.8921	10.8858	Up	0.0043723	0.0112087
Unigene22982_All	401	0	16	0	1.8873	10.8821	Up	1.88791e-05	7.21134e-05
Unigene22319_All	226	0	9	0	1.8837	10.8794	Up	0.0022137	0.00605416
Unigene13732_All	278	0	11	0	1.8716	10.8701	Up	0.000567462	0.00173943
Unigene23184_All	253	0	10	0	1.8696	10.8685	Up	0.0011208	0.00326602
CL2915.Contig2_All	228	0	9	0	1.8672	10.8667	Up	0.0022137	0.00606352
Unigene23144_All	255	0	10	0	1.855	10.8572	Up	0.0011208	0.00326504
Unigene15576_All	204	0	8	0	1.855	10.8572	Up	0.0043723	0.0112309
Unigene23082_All	281	0	11	0	1.8517	10.8546	Up	0.000567462	0.00174149
Unigene22642_All	257	0	10	0	1.8405	10.8459	Up	0.0011208	0.00326163
Unigene22996_All	283	0	11	0	1.8386	10.8444	Up	0.000567462	0.00174012
Unigene1529_All	309	0	12	0	1.837	10.8431	Up	0.000287306	0.000927361
CL2548.Contig2_All	645	0	25	0	1.8334	10.8403	Up	4.12726e-08	2.05435e-07
Unigene22979_All	284	0	11	0	1.8321	10.8393	Up	0.000567462	0.00173861
Unigene23068_All	362	0	14	0	1.8293	10.8371	Up	7.36484e-05	0.000259447
Unigene22141_All	207	0	8	0	1.8281	10.8361	Up	0.0043723	0.0112346
CL388.Contig1_All	207	0	8	0	1.8281	10.8361	Up	0.0043723	0.0112294
Unigene23104_All	233	0	9	0	1.8271	10.8353	Up	0.0022137	0.00605756
Unigene23177_All	285	0	11	0	1.8257	10.8342	Up	0.000567462	0.00173998
Unigene22967_All	286	0	11	0	1.8193	10.8292	Up	0.000567462	0.00174245
CL3391.Contig2_All	338	0	13	0	1.8193	10.8292	Up	0.000145464	0.000491169
Unigene23310_All	312	0	12	0	1.8193	10.8292	Up	0.000287306	0.000927822
Unigene23276_All	339	0	13	0	1.8139	10.8249	Up	0.000145464	0.000490744
Unigene23264_All	261	0	10	0	1.8123	10.8236	Up	0.0011208	0.00326187
Unigene23052_All	261	0	10	0	1.8123	10.8236	Up	0.0011208	0.0032609
Unigene23389_All	209	0	8	0	1.8106	10.8223	Up	0.0043723	0.011222
Unigene23404_All	209	0	8	0	1.8106	10.8223	Up	0.0043723	0.0112102
Unigene23253_All	209	0	8	0	1.8106	10.8223	Up	0.0043723	0.0112095
Unigene17745_All	314	0	12	0	1.8077	10.8199	Up	0.000287306	0.000926977
Unigene23203_All	210	0	8	0	1.802	10.8154	Up	0.0043723	0.0112213
Unigene22988_All	527	0	20	0	1.7951	10.8098	Up	1.24056e-06	5.39245e-06
Unigene22944_All	239	0	9	0	1.7812	10.7986	Up	0.0022137	0.00607163
Unigene3957_All	425	0	16	0	1.7808	10.7983	Up	1.88791e-05	7.21063e-05
Unigene5797_All	213	0	8	0	1.7766	10.7949	Up	0.0043723	0.0112398
Unigene23298_All	240	0	9	0	1.7738	10.7926	Up	0.0022137	0.00605373
Unigene23325_All	214	0	8	0	1.7683	10.7881	Up	0.0043723	0.0112257
Unigene23153_All	241	0	9	0	1.7665	10.7867	Up	0.0022137	0.00606011
Unigene23182_All	215	0	8	0	1.7601	10.7814	Up	0.0043723	0.0112073
Unigene23209_All	215	0	8	0	1.7601	10.7814	Up	0.0043723	0.0112065
Unigene23079_All	269	0	10	0	1.7584	10.78	Up	0.0011208	0.00325968
Unigene5890_All	323	0	12	0	1.7573	10.7791	Up	0.000287306	0.000927514
Unigene23080_All	323	0	12	0	1.7573	10.7791	Up	0.000287306	0.000926823
Unigene23346_All	243	0	9	0	1.7519	10.7747	Up	0.0022137	0.00606394
Unigene23110_All	216	0	8	0	1.7519	10.7747	Up	0.0043723	0.0112176
Unigene23303_All	297	0	11	0	1.7519	10.7747	Up	0.000567462	0.0017393
Unigene23150_All	217	0	8	0	1.7438	10.768	Up	0.0043723	0.0112183
CL2510.Contig2_All	516	0	19	0	1.7417	10.7663	Up	2.45024e-06	1.03337e-05
Unigene24469_All	245	0	9	0	1.7376	10.7629	Up	0.0022137	0.00606906
Unigene22417_All	245	0	9	0	1.7376	10.7629	Up	0.0022137	0.00606693
CL415.Contig2_All	356	0	13	0	1.7273	10.7543	Up	0.000145464	0.000491126
CL4407.Contig1_All	439	0	16	0	1.724	10.7515	Up	1.88791e-05	7.21346e-05
Unigene23149_All	220	0	8	0	1.7201	10.7483	Up	0.0043723	0.0112132
Unigene23036_All	359	0	13	0	1.7129	10.7422	Up	0.000145464	0.000490701
CL4549.Contig2_All	221	0	8	0	1.7123	10.7417	Up	0.0043723	0.0112117
Unigene17606_All	253	0	9	0	1.6827	10.7166	Up	0.0022137	0.00607419
Unigene23338_All	253	0	9	0	1.6827	10.7166	Up	0.0022137	0.00606181
Unigene23308_All	225	0	8	0	1.6818	10.7158	Up	0.0043723	0.0112058
Unigene19673_All	255	0	9	0	1.6695	10.7052	Up	0.0022137	0.00605671
Unigene23416_All	228	0	8	0	1.6597	10.6967	Up	0.0043723	0.0112265
Unigene23415_All	228	0	8	0	1.6597	10.6967	Up	0.0043723	0.0112154
Unigene23353_All	286	0	10	0	1.6539	10.6917	Up	0.0011208	0.00325822
Unigene11645_All	229	0	8	0	1.6525	10.6904	Up	0.0043723	0.0112287
Unigene23087_All	288	0	10	0	1.6424	10.6816	Up	0.0011208	0.00326382
Unigene22244_All	202	0	7	0	1.6392	10.6788	Up	0.00863578	0.0206903
Unigene23381_All	202	0	7	0	1.6392	10.6788	Up	0.00863578	0.0206763
Unigene18658_All	1445	0	50	0	1.6367	10.6766	Up	1.68223e-15	1.32487e-14
CL2556.Contig1_All	318	0	11	0	1.6362	10.6761	Up	0.000567462	0.00174053
Unigene23382_All	203	0	7	0	1.6311	10.6716	Up	0.00863578	0.0206725
Unigene11625_All	233	0	8	0	1.6241	10.6654	Up	0.0043723	0.0112317
CL3180.Contig1_All	263	0	9	0	1.6187	10.6606	Up	0.0022137	0.00606224
Unigene23023_All	263	0	9	0	1.6187	10.6606	Up	0.0022137	0.00605713
Unigene23299_All	234	0	8	0	1.6172	10.6593	Up	0.0043723	0.0112243
Unigene23271_All	205	0	7	0	1.6152	10.6575	Up	0.00863578	0.0206865
Unigene13585_All	353	0	12	0	1.608	10.6511	Up	0.000287306	0.000928207
Unigene23132_All	206	0	7	0	1.6073	10.6504	Up	0.00863578	0.0206687
CL4586.Contig1_All	618	0	21	0	1.6073	10.6504	Up	6.28096e-07	2.81531e-06
Unigene1682_All	207	0	7	0	1.5996	10.6435	Up	0.00863578	0.0206814
CL2544.Contig2_All	267	0	9	0	1.5944	10.6388	Up	0.0022137	0.00605968
Unigene5873_All	297	0	10	0	1.5926	10.6372	Up	0.0011208	0.00326577
Unigene23352_All	238	0	8	0	1.59	10.6348	Up	0.0043723	0.0112191
Unigene22287_All	210	0	7	0	1.5767	10.6227	Up	0.00863578	0.0206852
Unigene3740_All	210	0	7	0	1.5767	10.6227	Up	0.00863578	0.0206801
Unigene23565_All	240	0	8	0	1.5767	10.6227	Up	0.0043723	0.0112146
Unigene1696_All	241	0	8	0	1.5702	10.6167	Up	0.0043723	0.011208
CL4473.Contig2_All	453	0	15	0	1.5663	10.6131	Up	3.72884e-05	0.000136633
Unigene7897_All	272	0	9	0	1.5651	10.612	Up	0.0022137	0.00607548
Unigene21163_All	272	0	9	0	1.5651	10.612	Up	0.0022137	0.00607077
CL4550.Contig2_All	242	0	8	0	1.5637	10.6107	Up	0.0043723	0.0112302
Unigene23438_All	273	0	9	0	1.5594	10.6068	Up	0.0022137	0.00605883
Unigene23358_All	334	0	11	0	1.5578	10.6053	Up	0.000567462	0.00174135
CL3407.Contig2_All	243	0	8	0	1.5573	10.6048	Up	0.0043723	0.0112169
CL4012.Contig2_All	669	0	22	0	1.5555	10.6032	Up	3.18006e-07	1.46482e-06
Unigene23223_All	213	0	7	0	1.5545	10.6022	Up	0.00863578	0.0207005
Unigene23425_All	213	0	7	0	1.5545	10.6022	Up	0.00863578	0.0206674
Unigene23215_All	398	0	13	0	1.545	10.5934	Up	0.000145464	0.000491084
Unigene23235_All	217	0	7	0	1.5259	10.5754	Up	0.00863578	0.020689
CL5212.Contig2_All	312	0	10	0	1.5161	10.5661	Up	0.0011208	0.00326309
Unigene5729_All	251	0	8	0	1.5076	10.558	Up	0.0043723	0.0112331
Unigene23431_All	221	0	7	0	1.4982	10.549	Up	0.00863578	0.0206979
Unigene23281_All	221	0	7	0	1.4982	10.549	Up	0.00863578	0.0206598
Unigene7914_All	253	0	8	0	1.4957	10.5466	Up	0.0043723	0.0112051
Unigene22649_All	285	0	9	0	1.4937	10.5447	Up	0.0022137	0.0060759
Unigene23436_All	222	0	7	0	1.4915	10.5425	Up	0.00863578	0.0206789
Unigene22376_All	222	0	7	0	1.4915	10.5425	Up	0.00863578	0.0206649
Unigene22672_All	255	0	8	0	1.484	10.5353	Up	0.0043723	0.0112161
CL2293.Contig1_All	319	0	10	0	1.4828	10.5341	Up	0.0011208	0.00326626
Unigene17654_All	288	0	9	0	1.4782	10.5296	Up	0.0022137	0.00605926
Unigene1723_All	226	0	7	0	1.4651	10.5168	Up	0.00863578	0.020675
Unigene23336_All	226	0	7	0	1.4651	10.5168	Up	0.00863578	0.0206585
Unigene23053_All	323	0	10	0	1.4644	10.5161	Up	0.0011208	0.00326114
Unigene23373_All	260	0	8	0	1.4554	10.5072	Up	0.0043723	0.0112228
Unigene22837_All	293	0	9	0	1.453	10.5048	Up	0.0022137	0.00607462
Unigene23328_All	229	0	7	0	1.4459	10.4978	Up	0.00863578	0.0206839
Unigene24212_All	232	0	7	0	1.4272	10.479	Up	0.00863578	0.0206827
Unigene3767_All	464	0	14	0	1.4272	10.479	Up	7.36484e-05	0.000259471
Unigene23448_All	232	0	7	0	1.4272	10.479	Up	0.00863578	0.020656
Unigene23393_All	201	0	6	0	1.412	10.4635	Up	0.0170566	0.0379253
Unigene23322_All	268	0	8	0	1.412	10.4635	Up	0.0043723	0.0112272
Unigene23190_All	201	0	6	0	1.412	10.4635	Up	0.0170566	0.0378799
CL2188.Contig4_All	269	0	8	0	1.4067	10.4581	Up	0.0043723	0.0112391
Unigene23378_All	269	0	8	0	1.4067	10.4581	Up	0.0043723	0.0112376
Unigene23355_All	202	0	6	0	1.405	10.4564	Up	0.0170566	0.0379383
Unigene23418_All	206	0	6	0	1.3777	10.428	Up	0.0170566	0.0379275
Unigene15785_All	206	0	6	0	1.3777	10.428	Up	0.0170566	0.0378777
Unigene23386_All	347	0	10	0	1.3632	10.4128	Up	0.0011208	0.00326455
Unigene5733_All	243	0	7	0	1.3626	10.4121	Up	0.00863578	0.0206712
Unigene7785_All	209	0	6	0	1.3579	10.4072	Up	0.0170566	0.0379426
Unigene13541_All	420	0	12	0	1.3515	10.4003	Up	0.000287306	0.000928437
Unigene23054_All	210	0	6	0	1.3515	10.4003	Up	0.0170566	0.0378907
Unigene23456_All	281	0	8	0	1.3467	10.3952	Up	0.0043723	0.011211
Unigene23363_All	246	0	7	0	1.346	10.3945	Up	0.00863578	0.0206738
CL3928.Contig2_All	602	0	17	0	1.3358	10.3835	Up	9.55852e-06	3.76781e-05
Unigene23202_All	214	0	6	0	1.3262	10.3731	Up	0.0170566	0.0379404
Unigene23111_All	214	0	6	0	1.3262	10.3731	Up	0.0170566	0.0379058
CL2774.Contig1_All	1438	0	40	0	1.3158	10.3617	Up	1.51983e-12	1.02114e-11
Unigene24660_All	252	0	7	0	1.3139	10.3596	Up	0.00863578	0.0206878
Unigene5820_All	219	0	6	0	1.2959	10.3397	Up	0.0170566	0.0378993
Unigene22559_All	329	0	9	0	1.294	10.3376	Up	0.0022137	0.00606992
CL1389.Contig1_All	220	0	6	0	1.29	10.3332	Up	0.0170566	0.0378885
Unigene3747_All	257	0	7	0	1.2884	10.3314	Up	0.00863578	0.0206916
CL5006.Contig1_All	258	0	7	0	1.2834	10.3258	Up	0.00863578	0.02067
Unigene22411_All	848	0	23	0	1.2829	10.3252	Up	1.61007e-07	7.63294e-07
Unigene23458_All	223	0	6	0	1.2727	10.3137	Up	0.0170566	0.0379231
Unigene23406_All	223	0	6	0	1.2727	10.3137	Up	0.0170566	0.0379015
Unigene23219_All	262	0	7	0	1.2638	10.3036	Up	0.00863578	0.0206611
Unigene7533_All	225	0	6	0	1.2614	10.3008	Up	0.0170566	0.0379166
CL972.Contig2_All	301	0	8	0	1.2572	10.296	Up	0.0043723	0.011228
Unigene21123_All	227	0	6	0	1.2503	10.2881	Up	0.0170566	0.0378972
CL3996.Contig1_All	796	0	21	0	1.2479	10.2853	Up	6.28096e-07	2.8166e-06
CL4348.Contig1_All	343	0	9	0	1.2412	10.2775	Up	0.0022137	0.00605798
Unigene22413_All	306	0	8	0	1.2366	10.2722	Up	0.0043723	0.0112124
Unigene19481_All	1263	0	33	0	1.2359	10.2713	Up	1.7821e-10	1.05016e-09
Unigene23241_All	230	0	6	0	1.234	10.2691	Up	0.0170566	0.0379339
Unigene23446_All	231	0	6	0	1.2286	10.2628	Up	0.0170566	0.037908
Unigene20854_All	310	0	8	0	1.2207	10.2535	Up	0.0043723	0.0112354
Unigene21320_All	233	0	6	0	1.2181	10.2504	Up	0.0170566	0.037895
CL3890.Contig1_All	312	0	8	0	1.2129	10.2442	Up	0.0043723	0.0112361
CL4349.Contig2_All	274	0	7	0	1.2084	10.2389	Up	0.00863578	0.0206992
Unigene13652_All	235	0	6	0	1.2077	10.238	Up	0.0170566	0.0379145
CL2835.Contig2_All	1934	0	49	0	1.1984	10.2269	Up	3.32258e-15	2.57462e-14
CL4157.Contig2_All	1113	0	28	0	1.19	10.2167	Up	5.3566e-09	2.84466e-08
Unigene23731_All	239	0	6	0	1.1875	10.2137	Up	0.0170566	0.0379361
Unigene23750_All	200	0	5	0	1.1825	10.2076	Up	0.0336886	0.0688959
Unigene13609_All	323	0	8	0	1.1716	10.1943	Up	0.0043723	0.0112324
Unigene23138_All	202	0	5	0	1.1708	10.1933	Up	0.0336886	0.0688561
Unigene23760_All	243	0	6	0	1.1679	10.1897	Up	0.0170566	0.0379448
CL4626.Contig2_All	1873	0	46	0	1.1617	10.182	Up	2.56006e-14	1.89196e-13
Unigene23469_All	204	0	5	0	1.1594	10.1792	Up	0.0336886	0.0688634
Unigene23274_All	205	0	5	0	1.1537	10.1721	Up	0.0336886	0.068885
Unigene23468_All	206	0	5	0	1.1481	10.165	Up	0.0336886	0.0688453
Unigene22896_All	290	0	7	0	1.1418	10.1571	Up	0.00863578	0.0206662
Unigene23437_All	208	0	5	0	1.1371	10.1511	Up	0.0336886	0.0688381
Unigene23387_All	212	0	5	0	1.1156	10.1236	Up	0.0336886	0.068914
Unigene3527_All	467	0	11	0	1.1142	10.1218	Up	0.000567462	0.00173984
Unigene17558_All	258	0	6	0	1.1	10.1033	Up	0.0170566	0.0378929
Unigene1913_All	302	0	7	0	1.0964	10.0986	Up	0.00863578	0.0206954
Unigene21871_All	216	0	5	0	1.0949	10.0966	Up	0.0336886	0.0688597
Unigene23395_All	218	0	5	0	1.0849	10.0833	Up	0.0336886	0.0688525
CL733.Contig1_All	480	0	11	0	1.084	10.0821	Up	0.000567462	0.001743
Unigene24237_All	219	0	5	0	1.0799	10.0767	Up	0.0336886	0.0689067
Unigene24286_All	219	0	5	0	1.0799	10.0767	Up	0.0336886	0.068784
Unigene23449_All	264	0	6	0	1.075	10.0701	Up	0.0170566	0.0378756
Unigene11848_All	222	0	5	0	1.0654	10.0572	Up	0.0336886	0.0688995
Unigene24583_All	225	0	5	0	1.0511	10.0377	Up	0.0336886	0.0688345
Unigene21450_All	225	0	5	0	1.0511	10.0377	Up	0.0336886	0.0688273
Unigene23455_All	227	0	5	0	1.0419	10.025	Up	0.0336886	0.06882
CL2674.Contig1_All	411	0	9	0	1.0358	10.0165	Up	0.0022137	0.00605501
Unigene21876_All	233	0	5	0	1.0151	9.98741	Up	0.0336886	0.0687948
Unigene21765_All	234	0	5	0	1.0107	9.98114	Up	0.0336886	0.0688309
Unigene9794_All	468	0	10	0	1.0107	9.98114	Up	0.0011208	0.00325919
Unigene21714_All	237	0	5	0	0.9979	9.96275	Up	0.0336886	0.0687876
CL660.Contig3_All	829	0	17	0	0.97	9.92184	Up	9.55852e-06	3.76934e-05
CL1416.Contig1_All	294	0	6	0	0.9653	9.91483	Up	0.0170566	0.0379188
CL618.Contig1_All	640	0	13	0	0.9608	9.90809	Up	0.000145464	0.000490871
Unigene21412_All	247	0	5	0	0.9575	9.90313	Up	0.0336886	0.0688489
CL3596.Contig2_All	348	0	7	0	0.9515	9.89406	Up	0.00863578	0.0206573
Unigene24243_All	201	0	4	0	0.9413	9.87851	Up	0.0665388	0.122732
CL4213.Contig2_All	554	0	11	0	0.9392	9.87529	Up	0.000567462	0.0017408
CL4271.Contig2_All	202	0	4	0	0.9367	9.87144	Up	0.0665388	0.122558
Unigene24664_All	203	0	4	0	0.9321	9.86434	Up	0.0665388	0.122656
Unigene23398_All	204	0	4	0	0.9275	9.8572	Up	0.0665388	0.122627
Unigene15548_All	358	0	7	0	0.9249	9.85315	Up	0.00863578	0.0206941
Unigene23505_All	207	0	4	0	0.914	9.83605	Up	0.0665388	0.12261
Unigene24057_All	207	0	4	0	0.914	9.83605	Up	0.0665388	0.122552
CL5185.Contig11_All	208	0	4	0	0.9096	9.82909	Up	0.0665388	0.122755
Unigene22030_All	268	0	5	0	0.8825	9.78545	Up	0.0336886	0.0688417
Unigene23238_All	218	0	4	0	0.8679	9.76139	Up	0.0665388	0.122517
Unigene5839_All	274	0	5	0	0.8632	9.75355	Up	0.0336886	0.0688814
Unigene21398_All	275	0	5	0	0.86	9.74819	Up	0.0336886	0.0687984
Unigene20983_All	441	0	8	0	0.8581	9.745	Up	0.0043723	0.0112383
CL217.Contig3_All	221	0	4	0	0.8561	9.74164	Up	0.0665388	0.122604
Unigene15781_All	564	0	10	0	0.8387	9.71201	Up	0.0011208	0.00326529
Unigene22031_All	227	0	4	0	0.8335	9.70304	Up	0.0665388	0.122592
Unigene21254_All	517	0	9	0	0.8234	9.68545	Up	0.0022137	0.00606565
Unigene24096_All	289	0	5	0	0.8184	9.67666	Up	0.0336886	0.0689031
Unigene22002_All	232	0	4	0	0.8155	9.67154	Up	0.0665388	0.122616
CL1249.Contig1_All	290	0	5	0	0.8155	9.67154	Up	0.0336886	0.068802
CL683.Contig1_All	1430	2	1661	0.0678	54.9427	9.66243	Up	0	0
Unigene22488_All	531	0	9	0	0.8017	9.64692	Up	0.0022137	0.00606821
CL1486.Contig2_All	476	0	8	0	0.795	9.63481	Up	0.0043723	0.0112206
Unigene19782_All	239	0	4	0	0.7917	9.62881	Up	0.0665388	0.122743
Unigene17707_All	599	0	10	0	0.7897	9.62516	Up	0.0011208	0.00325749
Unigene23583_All	663	0	11	0	0.7848	9.61618	Up	0.000567462	0.00174286
CL579.Contig1_All	492	0	8	0	0.7691	9.58703	Up	0.0043723	0.0112368
Unigene3717_All	806	0	13	0	0.7629	9.57535	Up	0.000145464	0.000490659
CL3692.Contig2_All	250	0	4	0	0.7568	9.56377	Up	0.0665388	0.122581
CL1754.Contig3_All	1132	0	18	0	0.7521	9.55478	Up	4.83948e-06	1.97352e-05
CL1166.Contig3_All	315	0	5	0	0.7508	9.55228	Up	0.0336886	0.0687804
Unigene21381_All	317	0	5	0	0.7461	9.54323	Up	0.0336886	0.0687732
CL310.Contig6_All	254	0	4	0	0.7449	9.5409	Up	0.0665388	0.12254
Unigene20996_All	700	0	11	0	0.7433	9.5378	Up	0.000567462	0.00174067
CL2866.Contig2_All	320	0	5	0	0.7391	9.52963	Up	0.0336886	0.0688164
Unigene23870_All	260	0	4	0	0.7277	9.5072	Up	0.0665388	0.122662
CL1993.Contig2_All	790	0	12	0	0.7185	9.48884	Up	0.000287306	0.000928053
Unigene24655_All	264	0	4	0	0.7167	9.48523	Up	0.0665388	0.12272
Unigene24464_All	264	0	4	0	0.7167	9.48523	Up	0.0665388	0.122575
CL1005.Contig1_All	666	0	10	0	0.7102	9.47208	Up	0.0011208	0.0032626
Unigene22050_All	200	0	3	0	0.7095	9.47066	Up	0.131421	0.216255
Unigene24639_All	200	0	3	0	0.7095	9.47066	Up	0.131421	0.215945
Unigene23539_All	201	0	3	0	0.706	9.46352	Up	0.131421	0.216392
CL4540.Contig2_All	201	0	3	0	0.706	9.46352	Up	0.131421	0.216045
Unigene24429_All	201	0	3	0	0.706	9.46352	Up	0.131421	0.215963
Unigene23954_All	268	0	4	0	0.706	9.46352	Up	0.0665388	0.122529
CL461.Contig2_All	205	0	3	0	0.6922	9.43505	Up	0.131421	0.216346
Unigene22025_All	205	0	3	0	0.6922	9.43505	Up	0.131421	0.216164
Unigene3853_All	205	0	3	0	0.6922	9.43505	Up	0.131421	0.216118
Unigene23814_All	275	0	4	0	0.688	9.42626	Up	0.0665388	0.122691
CL1821.Contig1_All	413	0	6	0	0.6872	9.42459	Up	0.0170566	0.037921
Unigene21731_All	207	0	3	0	0.6855	9.42101	Up	0.131421	0.216063
CL2963.Contig2_All	414	0	6	0	0.6855	9.42101	Up	0.0170566	0.0378864
Unigene24290_All	208	0	3	0	0.6822	9.41405	Up	0.131421	0.215718
CL329.Contig3_All	280	0	4	0	0.6757	9.40024	Up	0.0665388	0.122714
Unigene9868_All	211	0	3	0	0.6725	9.39339	Up	0.131421	0.215927
CL4672.Contig1_All	645	0	9	0	0.66	9.36632	Up	0.0022137	0.00606267
Unigene21759_All	216	0	3	0	0.657	9.35975	Up	0.131421	0.215836
Unigene24669_All	219	0	3	0	0.648	9.33985	Up	0.131421	0.2161
Unigene21364_All	220	0	3	0	0.645	9.33316	Up	0.131421	0.215827
Unigene21504_All	222	0	3	0	0.6392	9.32012	Up	0.131421	0.21569
Unigene24248_All	223	0	3	0	0.6363	9.31356	Up	0.131421	0.215772
Unigene21994_All	223	0	3	0	0.6363	9.31356	Up	0.131421	0.215763
Unigene21843_All	225	0	3	0	0.6307	9.30081	Up	0.131421	0.216146
Unigene21554_All	226	0	3	0	0.6279	9.29439	Up	0.131421	0.215954
CL119.Contig4_All	303	0	4	0	0.6244	9.28633	Up	0.0665388	0.122697
CL4114.Contig1_All	684	0	9	0	0.6224	9.2817	Up	0.0022137	0.00607334
Unigene24190_All	229	0	3	0	0.6197	9.27543	Up	0.131421	0.216091
Unigene9232_All	382	0	5	0	0.6191	9.27403	Up	0.0336886	0.0688887
Unigene24524_All	230	0	3	0	0.617	9.26913	Up	0.131421	0.2159
CL2069.Contig2_All	691	0	9	0	0.6161	9.26702	Up	0.0022137	0.00606778
CL806.Contig3_All	308	0	4	0	0.6143	9.2628	Up	0.0665388	0.122708
Unigene23742_All	232	0	3	0	0.6117	9.25668	Up	0.131421	0.216328
CL2788.Contig2_All	232	0	3	0	0.6117	9.25668	Up	0.131421	0.215872
Unigene24393_All	232	0	3	0	0.6117	9.25668	Up	0.131421	0.215809
CL4123.Contig1_All	619	0	8	0	0.6113	9.25574	Up	0.0043723	0.011225
Unigene22043_All	237	0	3	0	0.5988	9.22593	Up	0.131421	0.216292
Unigene24489_All	238	0	3	0	0.5962	9.21965	Up	0.131421	0.216173
CL1687.Contig3_All	1208	0	15	0	0.5874	9.1982	Up	3.72884e-05	0.000136607
Unigene21968_All	243	0	3	0	0.584	9.18982	Up	0.131421	0.215909
Unigene23543_All	412	0	5	0	0.574	9.16491	Up	0.0336886	0.0688923
Unigene22101_All	912	0	11	0	0.5705	9.15608	Up	0.000567462	0.0017419
Unigene20853_All	249	0	3	0	0.5699	9.15456	Up	0.131421	0.215699
Unigene23084_All	333	0	4	0	0.5682	9.15026	Up	0.0665388	0.122587
CL2498.Contig2_All	751	0	9	0	0.5669	9.14695	Up	0.0022137	0.00606054
Unigene21932_All	254	0	3	0	0.5587	9.12593	Up	0.131421	0.215918
CL1841.Contig2_All	679	0	8	0	0.5573	9.12231	Up	0.0043723	0.0112339
Unigene21823_All	258	0	3	0	0.55	9.10329	Up	0.131421	0.216237
CL5013.Contig4_All	1299	0	15	0	0.5462	9.09329	Up	3.72884e-05	0.00013653
Unigene21266_All	260	0	3	0	0.5458	9.09223	Up	0.131421	0.216082
Unigene24404_All	262	0	3	0	0.5416	9.08108	Up	0.131421	0.216228
Unigene21656_All	263	0	3	0	0.5396	9.07575	Up	0.131421	0.216191
CL4499.Contig3_All	264	0	3	0	0.5375	9.07012	Up	0.131421	0.215799
CL3478.Contig3_All	715	0	8	0	0.5292	9.04767	Up	0.0043723	0.0112235
CL491.Contig2_All	271	0	3	0	0.5236	9.03232	Up	0.131421	0.216356
Unigene24623_All	283	0	3	0	0.5014	8.96982	Up	0.131421	0.215991
Unigene24372_All	391	0	4	0	0.4839	8.91857	Up	0.0665388	0.122639
Unigene24659_All	200	0	2	0	0.473	8.8857	Up	0.259572	0.373546
CL2072.Contig2_All	900	0	9	0	0.473	8.8857	Up	0.0022137	0.00606864
Unigene24302_All	302	0	3	0	0.4699	8.87621	Up	0.131421	0.215972
Unigene22012_All	202	0	2	0	0.4683	8.87129	Up	0.259572	0.373326
CL118.Contig6_All	202	0	2	0	0.4683	8.87129	Up	0.259572	0.372556
Unigene21836_All	203	0	2	0	0.466	8.86419	Up	0.259572	0.372982
Unigene24666_All	203	0	2	0	0.466	8.86419	Up	0.259572	0.372762
Unigene21771_All	203	0	2	0	0.466	8.86419	Up	0.259572	0.372734
Unigene21287_All	203	0	2	0	0.466	8.86419	Up	0.259572	0.372515
CL3176.Contig2_All	204	0	2	0	0.4637	8.85705	Up	0.259572	0.372789
Unigene24440_All	206	0	2	0	0.4592	8.84298	Up	0.259572	0.373643
Unigene15593_All	310	0	3	0	0.4578	8.83857	Up	0.131421	0.216
Unigene24608_All	207	0	2	0	0.457	8.83605	Up	0.259572	0.37345
CL3697.Contig1_All	207	0	2	0	0.457	8.83605	Up	0.259572	0.372528
CL3842.Contig1_All	1350	0	13	0	0.4555	8.83131	Up	0.000145464	0.000491254
CL4794.Contig2_All	208	0	2	0	0.4548	8.82909	Up	0.259572	0.373698
Unigene22000_All	210	0	2	0	0.4505	8.81538	Up	0.259572	0.373395
Unigene24510_All	210	0	2	0	0.4505	8.81538	Up	0.259572	0.37272
CL4893.Contig2_All	631	0	6	0	0.4498	8.81314	Up	0.0170566	0.0379101
CL5151.Contig2_All	421	0	4	0	0.4494	8.81186	Up	0.0665388	0.122668
CL808.Contig1_All	421	0	4	0	0.4494	8.81186	Up	0.0665388	0.122633
CL2465.Contig2_All	317	0	3	0	0.4476	8.80607	Up	0.131421	0.216109
Unigene15746_All	318	0	3	0	0.4462	8.80155	Up	0.131421	0.21589
Unigene21140_All	743	0	7	0	0.4456	8.79961	Up	0.00863578	0.0206776
Unigene22494_All	213	0	2	0	0.4441	8.79474	Up	0.259572	0.373533
Unigene21753_All	213	0	2	0	0.4441	8.79474	Up	0.259572	0.372995
Unigene21085_All	213	0	2	0	0.4441	8.79474	Up	0.259572	0.37294
Unigene21097_All	320	0	3	0	0.4435	8.79279	Up	0.131421	0.215863
CL4491.Contig1_All	320	0	3	0	0.4435	8.79279	Up	0.131421	0.215709
Unigene21763_All	214	0	2	0	0.4421	8.78823	Up	0.259572	0.373243
CL2498.Contig1_All	643	0	6	0	0.4414	8.78594	Up	0.0170566	0.0379318
CL2496.Contig2_All	1720	0	16	0	0.44	8.78136	Up	1.88791e-05	7.2071e-05
CL1898.Contig1_All	753	0	7	0	0.4397	8.78038	Up	0.00863578	0.0207018
CL3698.Contig1_All	1615	0	15	0	0.4393	8.77906	Up	3.72884e-05	0.000136556
Unigene21056_All	325	0	3	0	0.4366	8.77017	Up	0.131421	0.216073
Unigene21099_All	217	0	2	0	0.436	8.76818	Up	0.259572	0.372775
Unigene22219_All	687	3	1314	0.2118	90.4721	8.73863	Up	0	0
Unigene21901_All	222	0	2	0	0.4261	8.73505	Up	0.259572	0.373133
Unigene24482_All	222	0	2	0	0.4261	8.73505	Up	0.259572	0.372652
Unigene21603_All	224	0	2	0	0.4223	8.72212	Up	0.259572	0.37283
Unigene22162_All	679	0	6	0	0.418	8.70736	Up	0.0170566	0.0379037
Unigene24056_All	228	0	2	0	0.4149	8.69662	Up	0.259572	0.372803
CL508.Contig5_All	229	0	2	0	0.4131	8.69035	Up	0.259572	0.373671
Unigene24516_All	229	0	2	0	0.4131	8.69035	Up	0.259572	0.37316
Unigene21447_All	345	0	3	0	0.4113	8.68405	Up	0.131421	0.216155
Unigene21312_All	232	0	2	0	0.4078	8.67172	Up	0.259572	0.373726
Unigene24330_All	233	0	2	0	0.406	8.66534	Up	0.259572	0.372569
CL325.Contig1_All	352	0	3	0	0.4031	8.65499	Up	0.131421	0.215818
CL3010.Contig2_All	675	2	826	0.1437	57.8832	8.65394	Up	5.89872e-240	5.59288e-238
CL1005.Contig4_All	706	0	6	0	0.402	8.65105	Up	0.0170566	0.0378821
CL4188.Contig2_All	236	0	2	0	0.4009	8.6471	Up	0.259572	0.373574
Unigene21955_All	236	0	2	0	0.4009	8.6471	Up	0.259572	0.372624
CL480.Contig1_All	474	0	4	0	0.3992	8.64097	Up	0.0665388	0.122645
CL2169.Contig3_All	1904	0	16	0	0.3975	8.63481	Up	1.88791e-05	7.20639e-05
Unigene12079_All	7522	3	1205	0.0193	7.5776	8.617	Up	0	0
CL687.Contig1_All	1089	0	9	0	0.3909	8.61066	Up	0.0022137	0.00607035
Unigene23645_All	363	0	3	0	0.3909	8.61066	Up	0.131421	0.215727
CL1203.Contig3_All	856	0	7	0	0.3868	8.59544	Up	0.00863578	0.0206967
Unigene21582_All	247	0	2	0	0.383	8.5812	Up	0.259572	0.373684
Unigene24653_All	247	0	2	0	0.383	8.5812	Up	0.259572	0.372666
Unigene14168_All	371	0	3	0	0.3825	8.57932	Up	0.131421	0.216127
Unigene22026_All	251	0	2	0	0.3769	8.55804	Up	0.259572	0.373657
CL1812.Contig2_All	881	0	7	0	0.3758	8.55382	Up	0.00863578	0.0206636
CL860.Contig6_All	387	0	3	0	0.3667	8.51846	Up	0.131421	0.216036
CL2434.Contig1_All	266	0	2	0	0.3557	8.47452	Up	0.259572	0.372693
CL1416.Contig2_All	677	0	5	0	0.3493	8.44832	Up	0.0336886	0.0688706
Unigene21281_All	408	0	3	0	0.3478	8.44211	Up	0.131421	0.215845
CL177.Contig1_All	413	0	3	0	0.3436	8.42459	Up	0.131421	0.216219
Unigene23492_All	281	0	2	0	0.3367	8.39532	Up	0.259572	0.372473
CL67.Contig31_All	563	0	4	0	0.3361	8.39275	Up	0.0665388	0.122674
Unigene23523_All	284	0	2	0	0.3331	8.37981	Up	0.259572	0.373216
Unigene22148_All	1144	0	8	0	0.3308	8.36982	Up	0.0043723	0.0112139
Unigene21263_All	429	0	3	0	0.3308	8.36982	Up	0.131421	0.215781
CL1577.Contig6_All	718	0	5	0	0.3294	8.3637	Up	0.0336886	0.0687768
CL5191.Contig1_All	1295	0	9	0	0.3287	8.36063	Up	0.0022137	0.00607505
Unigene21154_All	868	0	6	0	0.327	8.35315	Up	0.0170566	0.0379296
Unigene13829_All	1308	7	2343	0.2596	84.7307	8.35045	Up	0	0
CL1005.Contig3_All	744	0	5	0	0.3179	8.31243	Up	0.0336886	0.068867
Unigene21523_All	304	0	2	0	0.3112	8.2817	Up	0.259572	0.373078
CL1673.Contig2_All	1237	0	8	0	0.3059	8.25692	Up	0.0043723	0.0112198
Unigene21199_All	317	0	2	0	0.2984	8.2211	Up	0.259572	0.373464
CL1940.Contig2_All	476	0	3	0	0.2981	8.21965	Up	0.131421	0.21631
CL3493.Contig3_All	478	0	3	0	0.2969	8.21383	Up	0.131421	0.216136
CL3068.Contig2_All	324	0	2	0	0.292	8.18982	Up	0.259572	0.373477
CL108.Contig1_All	650	0	4	0	0.2911	8.18537	Up	0.0665388	0.122749
Unigene22362_All	325	0	2	0	0.2911	8.18537	Up	0.259572	0.37334
CL2584.Contig2_All	491	0	3	0	0.289	8.17493	Up	0.131421	0.216337
CL1206.Contig4_All	507	0	3	0	0.2799	8.12877	Up	0.131421	0.216246
CL4416.Contig2_All	689	0	4	0	0.2746	8.10119	Up	0.0665388	0.122511
CL3346.Contig2_All	346	0	2	0	0.2734	8.09487	Up	0.259572	0.373519
Unigene24309_All	349	0	2	0	0.2711	8.08268	Up	0.259572	0.37356
Unigene1956_All	1595	0	9	0	0.2669	8.06016	Up	0.0022137	0.00605458
Unigene21324_All	534	0	3	0	0.2657	8.05365	Up	0.131421	0.216182
CL5006.Contig2_All	357	0	2	0	0.265	8.04985	Up	0.259572	0.373353
CL463.Contig1_All	1864	7	1897	0.1822	48.1391	8.04554	Up	0	0
Unigene5846_All	1086	0	6	0	0.2613	8.02956	Up	0.0170566	0.0378842
CL3946.Contig1_All	741	0	4	0	0.2553	7.99605	Up	0.0665388	0.122534
CL618.Contig2_All	556	0	3	0	0.2552	7.99548	Up	0.131421	0.215854
CL1149.Contig2_All	379	0	2	0	0.2496	7.96347	Up	0.259572	0.373422
CL4012.Contig1_All	573	0	3	0	0.2477	7.95245	Up	0.131421	0.21579
Unigene22145_All	420	1	252	0.1155	28.381	7.94089	Up	4.13554e-73	1.12227e-71
CL2293.Contig3_All	395	0	2	0	0.2395	7.90388	Up	0.259572	0.372487
Unigene21979_All	200	0	1	0	0.2365	7.8857	Up	0.512682	0.629251
Unigene23833_All	200	0	1	0	0.2365	7.8857	Up	0.512682	0.627531
Unigene21185_All	201	0	1	0	0.2353	7.87836	Up	0.512682	0.629369
Unigene7801_All	201	0	1	0	0.2353	7.87836	Up	0.512682	0.628597
Unigene24146_All	201	0	1	0	0.2353	7.87836	Up	0.512682	0.628399
CL529.Contig3_All	403	0	2	0	0.2347	7.87467	Up	0.259572	0.373284
CL580.Contig3_All	404	0	2	0	0.2342	7.8716	Up	0.259572	0.373588
Unigene21414_All	203	0	1	0	0.233	7.86419	Up	0.512682	0.630243
Unigene24336_All	203	0	1	0	0.233	7.86419	Up	0.512682	0.629925
Unigene24041_All	203	0	1	0	0.233	7.86419	Up	0.512682	0.628419
CL3542.Contig3_All	815	0	4	0	0.2322	7.85922	Up	0.0665388	0.122726
Unigene22021_All	204	0	1	0	0.2319	7.85736	Up	0.512682	0.630064
Unigene24597_All	204	0	1	0	0.2319	7.85736	Up	0.512682	0.627748
Unigene22091_All	204	0	1	0	0.2319	7.85736	Up	0.512682	0.627452
CL3824.Contig2_All	205	0	1	0	0.2307	7.84987	Up	0.512682	0.630422
Unigene21288_All	205	0	1	0	0.2307	7.84987	Up	0.512682	0.629112
Unigene21612_All	205	0	1	0	0.2307	7.84987	Up	0.512682	0.628854
Unigene21424_All	206	0	1	0	0.2296	7.84298	Up	0.512682	0.628123
Unigene21912_All	207	0	1	0	0.2285	7.83605	Up	0.512682	0.628024
Unigene24155_All	207	0	1	0	0.2285	7.83605	Up	0.512682	0.627965
Unigene23661_All	207	0	1	0	0.2285	7.83605	Up	0.512682	0.627866
CL2704.Contig2_All	415	0	2	0	0.228	7.83289	Up	0.259572	0.373009
CL3379.Contig2_All	1038	0	5	0	0.2278	7.83162	Up	0.0336886	0.0688092
Unigene21700_All	208	0	1	0	0.2274	7.82909	Up	0.512682	0.629548
Unigene24439_All	208	0	1	0	0.2274	7.82909	Up	0.512682	0.627787
CL74.Contig3_All	625	0	3	0	0.227	7.82655	Up	0.131421	0.215881
Unigene24016_All	209	0	1	0	0.2263	7.82209	Up	0.512682	0.629667
Unigene24256_All	209	0	1	0	0.2263	7.82209	Up	0.512682	0.629389
CL4875.Contig2_All	629	0	3	0	0.2256	7.81762	Up	0.131421	0.215754
CL4603.Contig1_All	422	0	2	0	0.2242	7.80864	Up	0.259572	0.372858
Unigene21285_All	213	0	1	0	0.2221	7.79507	Up	0.512682	0.629508
Unigene23803_All	214	0	1	0	0.221	7.7879	Up	0.512682	0.629866
Unigene24658_All	214	0	1	0	0.221	7.7879	Up	0.512682	0.628617
Unigene23676_All	217	0	1	0	0.218	7.76818	Up	0.512682	0.628795
Unigene23935_All	219	0	1	0	0.216	7.75489	Up	0.512682	0.628241
Unigene21138_All	220	0	1	0	0.215	7.74819	Up	0.512682	0.628301
CL3353.Contig2_All	222	0	1	0	0.2131	7.73539	Up	0.512682	0.629449
Unigene24620_All	223	0	1	0	0.2121	7.7286	Up	0.512682	0.629985
Unigene21896_All	224	0	1	0	0.2112	7.72247	Up	0.512682	0.630362
Unigene21825_All	225	0	1	0	0.2102	7.71562	Up	0.512682	0.628775
Unigene22023_All	225	0	1	0	0.2102	7.71562	Up	0.512682	0.627689
Unigene17796_All	2257	0	10	0	0.2096	7.71149	Up	0.0011208	0.00326407
CL607.Contig1_All	455	0	2	0	0.2079	7.69975	Up	0.259572	0.373064
CL298.Contig2_All	2060	0	9	0	0.2067	7.69139	Up	0.0022137	0.0060648
CL16.Contig1_All	918	0	4	0	0.2061	7.6872	Up	0.0665388	0.122598
Unigene21292_All	230	0	1	0	0.2057	7.6844	Up	0.512682	0.629092
Unigene21491_All	232	0	1	0	0.2039	7.67172	Up	0.512682	0.628577
CL1593.Contig1_All	466	0	2	0	0.203	7.66534	Up	0.259572	0.373381
Unigene21110_All	466	0	2	0	0.203	7.66534	Up	0.259572	0.372954
CL100.Contig1_All	720	0	3	0	0.1971	7.62278	Up	0.131421	0.215745
Unigene22349_All	1825	1	200	0.0266	5.1837	7.60641	Up	7.73098e-58	1.72153e-56
Unigene20087_All	243	0	1	0	0.1947	7.60511	Up	0.512682	0.628479
CL5013.Contig3_All	243	0	1	0	0.1947	7.60511	Up	0.512682	0.627925
Unigene7839_All	244	0	1	0	0.1939	7.59917	Up	0.512682	0.629727
Unigene21734_All	247	0	1	0	0.1915	7.5812	Up	0.512682	0.62838
Unigene20905_All	250	0	1	0	0.1892	7.56377	Up	0.512682	0.630223
Unigene17710_All	250	0	1	0	0.1892	7.56377	Up	0.512682	0.630084
Unigene24002_All	251	0	1	0	0.1885	7.55842	Up	0.512682	0.62836
Unigene21145_All	252	0	1	0	0.1877	7.55228	Up	0.512682	0.629132
Unigene24040_All	254	0	1	0	0.1862	7.54071	Up	0.512682	0.630104
Unigene21034_All	254	0	1	0	0.1862	7.54071	Up	0.512682	0.627827
Unigene24287_All	254	0	1	0	0.1862	7.54071	Up	0.512682	0.62759
CL29.Contig17_All	1272	0	5	0	0.1859	7.53838	Up	0.0336886	0.0688236
CL1002.Contig1_All	1023	0	4	0	0.185	7.53138	Up	0.0665388	0.122569
CL4854.Contig3_All	259	0	1	0	0.1826	7.51254	Up	0.512682	0.628736
Unigene23675_All	266	0	1	0	0.1778	7.47411	Up	0.512682	0.627728
CL424.Contig3_All	1065	0	4	0	0.1777	7.4733	Up	0.0665388	0.122523
CL1993.Contig1_All	1332	0	5	0	0.1776	7.47249	Up	0.0336886	0.0687912
CL5111.Contig1_All	535	0	2	0	0.1768	7.46597	Up	0.259572	0.372583
Unigene21650_All	270	0	1	0	0.1752	7.45286	Up	0.512682	0.629766
Unigene19502_All	270	0	1	0	0.1752	7.45286	Up	0.512682	0.628696
Unigene7923_All	540	0	2	0	0.1752	7.45286	Up	0.259572	0.372927
CL3678.Contig2_All	553	0	2	0	0.1711	7.4187	Up	0.259572	0.37246
CL2879.Contig2_All	1107	0	4	0	0.1709	7.41701	Up	0.0665388	0.122621
Unigene21567_All	281	0	1	0	0.1683	7.39489	Up	0.512682	0.627985
Unigene21310_All	282	0	1	0	0.1677	7.38974	Up	0.512682	0.629965
CL422.Contig4_All	1128	0	4	0	0.1677	7.38974	Up	0.0665388	0.122685
Unigene22392_All	1087	1	169	0.0446	7.3542	7.36538	Up	9.54114e-49	1.84429e-47
Unigene1811_All	288	0	1	0	0.1642	7.35931	Up	0.512682	0.627492
CL424.Contig4_All	1164	0	4	0	0.1625	7.3443	Up	0.0665388	0.122703
CL3837.Contig4_All	588	0	2	0	0.1609	7.33002	Up	0.259572	0.373491
Unigene21632_All	298	0	1	0	0.1587	7.31016	Up	0.512682	0.629072
CL2933.Contig3_All	298	0	1	0	0.1587	7.31016	Up	0.512682	0.628064
Unigene21569_All	298	0	1	0	0.1587	7.31016	Up	0.512682	0.627649
CL455.Contig1_All	576	1	162	0.0842	13.3036	7.30378	Up	1.07324e-46	2.00302e-45
CL1199.Contig17_All	904	0	3	0	0.157	7.29462	Up	0.131421	0.2162
Unigene22477_All	640	1	159	0.0758	11.7515	7.27643	Up	8.119e-46	1.49381e-44
CL2541.Contig1_All	311	0	1	0	0.1521	7.24888	Up	0.512682	0.629786
CL2226.Contig2_All	313	0	1	0	0.1511	7.23936	Up	0.512682	0.628755
Unigene12077_All	1190	1	155	0.0408	6.1611	7.23847	Up	1.20506e-44	2.17006e-43
Unigene21740_All	314	0	1	0	0.1506	7.23458	Up	0.512682	0.627393
Unigene10225_All	649	0	2	0	0.1458	7.18785	Up	0.259572	0.373602
CL1897.Contig3_All	1636	0	5	0	0.1446	7.17592	Up	0.0336886	0.0689103
Unigene22419_All	695	1	147	0.0698	10.0048	7.16325	Up	2.64958e-42	4.53853e-41
CL2818.Contig5_All	330	0	1	0	0.1433	7.16289	Up	0.512682	0.627314
Unigene23552_All	663	0	2	0	0.1427	7.15684	Up	0.259572	0.373188
Unigene22490_All	665	0	2	0	0.1423	7.15279	Up	0.259572	0.373271
Unigene21187_All	334	0	1	0	0.1416	7.14568	Up	0.512682	0.628835
CL11.Contig13_All	1678	0	5	0	0.1409	7.13853	Up	0.0336886	0.0688742
Unigene22351_All	671	1	144	0.0723	10.1512	7.13344	Up	2.00068e-41	3.38829e-40
CL1726.Contig2_All	337	0	1	0	0.1404	7.1334	Up	0.512682	0.628083
Unigene24128_All	341	0	1	0	0.1387	7.11582	Up	0.512682	0.629429
Unigene22508_All	1307	1	142	0.0371	5.1391	7.11395	Up	7.6986e-41	1.28758e-39
CL31.Contig5_All	1373	0	4	0	0.1378	7.10643	Up	0.0665388	0.122679
Unigene4024_All	345	0	1	0	0.1371	7.09908	Up	0.512682	0.628953
Unigene12137_All	695	0	2	0	0.1361	7.08852	Up	0.259572	0.372968
CL422.Contig6_All	1046	0	3	0	0.1357	7.08428	Up	0.131421	0.215736
CL3837.Contig1_All	1049	0	3	0	0.1353	7.08002	Up	0.131421	0.216009
CL3837.Contig2_All	702	0	2	0	0.1348	7.07468	Up	0.259572	0.373119
CL448.Contig2_All	702	0	2	0	0.1348	7.07468	Up	0.259572	0.372844
Unigene22469_All	1056	0	3	0	0.1344	7.07039	Up	0.131421	0.216282
Unigene3613_All	423	1	137	0.1147	15.3199	7.0614	Up	2.23424e-39	3.60671e-38
CL860.Contig5_All	359	0	1	0	0.1318	7.04221	Up	0.512682	0.629846
CL544.Contig6_All	719	0	2	0	0.1316	7.04002	Up	0.259572	0.37305
CL432.Contig5_All	364	0	1	0	0.1299	7.02126	Up	0.512682	0.627906
CL1198.Contig2_All	1040	1	131	0.0466	5.9582	6.9984	Up	1.26957e-37	1.97658e-36
CL2426.Contig1_All	3241	3	393	0.0449	5.7357	6.99711	Up	8.64664e-111	3.62313e-109
CL11.Contig15_All	2228	0	6	0	0.1274	6.99322	Up	0.0170566	0.0379123
Unigene22190_All	401	3	386	0.3629	45.5322	6.97117	Up	9.6119e-109	3.93452e-107
CL3995.Contig2_All	1363	3	386	0.1068	13.3958	6.97073	Up	9.6119e-109	3.93039e-107
CL1557.Contig4_All	755	0	2	0	0.1253	6.96924	Up	0.259572	0.372542
CL11.Contig27_All	1511	0	4	0	0.1252	6.96809	Up	0.0665388	0.122737
CL1318.Contig9_All	654	3	385	0.2225	27.8458	6.96751	Up	1.88389e-108	7.6712e-107
CL421.Contig16_All	757	0	2	0	0.125	6.96578	Up	0.259572	0.373367
CL481.Contig1_All	2651	0	7	0	0.1249	6.96463	Up	0.00863578	0.0206624
CL3837.Contig3_All	1138	0	3	0	0.1247	6.96232	Up	0.131421	0.216374
CL481.Contig2_All	2671	0	7	0	0.124	6.9542	Up	0.00863578	0.0206928
CL860.Contig4_All	384	0	1	0	0.1232	6.94486	Up	0.512682	0.629568
Unigene15765_All	773	0	2	0	0.1224	6.93546	Up	0.259572	0.372817
CL1177.Contig3_All	1165	0	3	0	0.1218	6.92837	Up	0.131421	0.216018
CL3837.Contig6_All	1167	0	3	0	0.1216	6.926	Up	0.131421	0.216273
CL3376.Contig6_All	1947	0	5	0	0.1215	6.92481	Up	0.0336886	0.0688778
CL11.Contig5_All	1950	0	5	0	0.1213	6.92244	Up	0.0336886	0.0688128
CL3230.Contig2_All	1561	0	4	0	0.1212	6.92125	Up	0.0665388	0.122563
Unigene21703_All	391	0	1	0	0.121	6.91886	Up	0.512682	0.628815
Unigene6141_All	4715	4	496	0.0412	4.976	6.9162	Up	3.83372e-139	2.01072e-137
Unigene6053_All	395	0	1	0	0.1198	6.90448	Up	0.512682	0.629052
CL4048.Contig3_All	1199	0	3	0	0.1184	6.88753	Up	0.131421	0.216319
CL544.Contig4_All	820	0	2	0	0.1154	6.8505	Up	0.259572	0.373298
CL11.Contig37_All	2061	0	5	0	0.1148	6.84298	Up	0.0336886	0.0688056
CL544.Contig1_All	830	0	2	0	0.114	6.83289	Up	0.259572	0.373023
CL214.Contig21_All	1257	0	3	0	0.1129	6.8189	Up	0.131421	0.216054
CL829.Contig4_All	1684	0	4	0	0.1124	6.8125	Up	0.0665388	0.122546
Unigene11890_All	1264	0	3	0	0.1123	6.81121	Up	0.131421	0.216383
Unigene21147_All	429	0	1	0	0.1103	6.78529	Up	0.512682	0.627708
Unigene23537_All	435	0	1	0	0.1087	6.76421	Up	0.512682	0.627807
CL2844.Contig3_All	873	0	2	0	0.1084	6.76022	Up	0.259572	0.372748
CL469.Contig3_All	877	0	2	0	0.1079	6.75355	Up	0.259572	0.373408
Unigene22111_All	439	0	1	0	0.1077	6.75087	Up	0.512682	0.627551
Unigene21201_All	454	0	1	0	0.1042	6.70321	Up	0.512682	0.629905
CL3038.Contig1_All	919	0	2	0	0.1029	6.6851	Up	0.259572	0.372913
Unigene11414_All	1858	3	307	0.0783	7.8157	6.64122	Up	1.09553e-85	3.44843e-84
CL421.Contig9_All	479	0	1	0	0.0988	6.62644	Up	0.512682	0.629945
CL421.Contig21_All	484	0	1	0	0.0977	6.61029	Up	0.512682	0.629469
CL1346.Contig12_All	1462	0	3	0	0.0971	6.6014	Up	0.131421	0.216264
CL277.Contig2_All	488	0	1	0	0.0969	6.59842	Up	0.512682	0.628894
CL772.Contig1_All	2364	1	99	0.0205	1.9809	6.59439	Up	2.7803e-28	3.42108e-27
CL3109.Contig1_All	494	0	1	0	0.0958	6.58195	Up	0.512682	0.630303
CL3352.Contig4_All	997	0	2	0	0.0949	6.56834	Up	0.259572	0.373105
CL2164.Contig3_All	998	0	2	0	0.0948	6.56682	Up	0.259572	0.372597
CL1116.Contig1_All	1519	0	3	0	0.0934	6.54535	Up	0.131421	0.215981
CL1199.Contig4_All	1014	0	2	0	0.0933	6.54381	Up	0.259572	0.373505
CL2494.Contig2_All	1531	0	3	0	0.0927	6.5345	Up	0.131421	0.215936
CL1199.Contig7_All	1027	0	2	0	0.0921	6.52513	Up	0.259572	0.373092
Unigene23618_All	518	0	1	0	0.0913	6.51254	Up	0.512682	0.630024
CL4875.Contig4_All	1340	1	93	0.0362	3.2829	6.50284	Up	1.55352e-26	1.81255e-25
CL730.Contig3_All	523	0	1	0	0.0904	6.49825	Up	0.512682	0.629588
CL401.Contig17_All	544	0	1	0	0.087	6.44294	Up	0.512682	0.630323
Unigene22239_All	794	1	86	0.0611	5.1234	6.38979	Up	1.68882e-24	1.85489e-23
CL824.Contig5_All	982	1	85	0.0494	4.0943	6.37296	Up	3.29812e-24	3.59007e-23
Unigene3617_All	543	1	84	0.0893	7.3174	6.35653	Up	6.44016e-24	6.95198e-23
CL71.Contig6_All	586	0	1	0	0.0807	6.3345	Up	0.512682	0.628261
CL730.Contig2_All	595	0	1	0	0.0795	6.31288	Up	0.512682	0.62931
Unigene17436_All	893	10	805	0.5432	42.6403	6.29459	Up	3.37194e-219	2.88794e-217
CL1116.Contig7_All	1811	0	3	0	0.0784	6.29278	Up	0.131421	0.216209
CL2915.Contig1_All	1683	1	80	0.0288	2.2484	6.28669	Up	9.3503e-23	9.76083e-22
CL1206.Contig3_All	617	0	1	0	0.0767	6.26115	Up	0.512682	0.630402
CL3842.Contig3_All	1972	6	468	0.1476	11.2257	6.24897	Up	1.05768e-127	5.02645e-126
CL5067.Contig1_All	625	0	1	0	0.0757	6.24222	Up	0.512682	0.629647
CL3837.Contig5_All	1256	0	2	0	0.0753	6.23458	Up	0.259572	0.373257
Unigene22213_All	914	1	77	0.0531	3.9849	6.22969	Up	6.9441e-22	7.0214e-21
Unigene15886_All	637	9	691	0.6854	51.3115	6.22619	Up	1.06728e-187	7.78855e-186
CL1534.Contig1_All	448	3	230	0.3248	24.2843	6.22433	Up	2.68878e-63	6.45589e-62
CL1152.Contig1_All	1271	0	2	0	0.0744	6.21723	Up	0.259572	0.373202
CL424.Contig5_All	1275	0	2	0	0.0742	6.21335	Up	0.259572	0.373615
CL481.Contig6_All	2558	0	4	0	0.074	6.20945	Up	0.0665388	0.12265
Unigene21158_All	647	0	1	0	0.0731	6.1918	Up	0.512682	0.629488
CL4833.Contig2_All	647	0	1	0	0.0731	6.1918	Up	0.512682	0.628498
Unigene6011_All	648	0	1	0	0.073	6.18982	Up	0.512682	0.630382
CL1305.Contig2_All	649	0	1	0	0.0729	6.18785	Up	0.512682	0.627669
CL1622.Contig2_All	651	0	1	0	0.0727	6.18388	Up	0.512682	0.630283
Unigene7860_All	624	2	149	0.1555	11.2948	6.1826	Up	2.60004e-41	4.3938e-40
CL595.Contig3_All	655	0	1	0	0.0722	6.17393	Up	0.512682	0.628874
CL1180.Contig2_All	653	4	294	0.2971	21.2966	6.16353	Up	2.4847e-80	7.35762e-79
Unigene13655_All	1526	1	73	0.0318	2.2628	6.15294	Up	1.00395e-20	9.74903e-20
Unigene22388_All	791	1	72	0.0613	4.3056	6.13418	Up	1.95683e-20	1.87822e-19
CL1181.Contig2_All	686	0	1	0	0.069	6.10852	Up	0.512682	0.627768
Unigene23805_All	700	0	1	0	0.0676	6.07895	Up	0.512682	0.628993
Unigene22510_All	472	1	67	0.1028	6.7144	6.02935	Up	5.48978e-19	4.99373e-18
Unigene9909_All	1415	2	134	0.0686	4.4794	6.02895	Up	5.74032e-37	8.79994e-36
Unigene20894_All	725	0	1	0	0.0652	6.0268	Up	0.512682	0.628182
CL2254.Contig4_All	731	0	1	0	0.0647	6.01569	Up	0.512682	0.630263
Unigene18011_All	1691	34	2247	0.9753	62.8544	6.01002	Up	0	0
CL2430.Contig3_All	745	0	1	0	0.0635	5.98868	Up	0.512682	0.628202
CL607.Contig4_All	1490	0	2	0	0.0635	5.98868	Up	0.259572	0.372638
CL441.Contig1_All	911	1	65	0.0532	3.375	5.98732	Up	2.08042e-18	1.84885e-17
CL2299.Contig2_All	3314	2	130	0.0293	1.8555	5.98476	Up	8.23504e-36	1.22907e-34
Unigene6009_All	751	0	1	0	0.063	5.97728	Up	0.512682	0.627354
CL1562.Contig2_All	756	0	1	0	0.0626	5.96809	Up	0.512682	0.628657
Unigene22497_All	1262	4	256	0.1538	9.5953	5.9632	Up	2.46164e-69	6.38241e-68
CL922.Contig4_All	763	0	1	0	0.062	5.9542	Up	0.512682	0.628637
Unigene15499_All	655	3	190	0.2222	13.7211	5.94839	Up	1.02095e-51	2.0754e-50
CL2254.Contig3_All	771	0	1	0	0.0614	5.94017	Up	0.512682	0.628518
CL670.Contig2_All	714	4	251	0.2718	16.6284	5.93496	Up	6.84728e-68	1.73606e-66
Unigene20895_All	775	0	1	0	0.061	5.93074	Up	0.512682	0.628004
CL1036.Contig12_All	782	0	1	0	0.0605	5.91886	Up	0.512682	0.628162
CL70.Contig1_All	520	4	248	0.3731	22.5592	5.91801	Up	5.03242e-67	1.26034e-65
Unigene21214_All	1581	0	2	0	0.0598	5.90207	Up	0.259572	0.372501
Unigene21261_All	792	0	1	0	0.0597	5.89966	Up	0.512682	0.630164
CL160.Contig5_All	793	0	1	0	0.0596	5.89724	Up	0.512682	0.629151
CL1036.Contig9_All	795	0	1	0	0.0595	5.89482	Up	0.512682	0.629409
Unigene22504_All	430	1	61	0.1128	6.7102	5.89452	Up	2.97988e-17	2.53322e-16
CL3915.Contig1_All	249	1	61	0.1948	11.588	5.89449	Up	2.97988e-17	2.53378e-16
CL455.Contig3_All	540	3	183	0.2695	16.03	5.89435	Up	1.07219e-49	2.1049e-48
Unigene4779_All	813	1	61	0.0597	3.5491	5.89358	Up	2.97988e-17	2.53433e-16
CL421.Contig10_All	800	0	1	0	0.0591	5.88509	Up	0.512682	0.630144
Unigene22102_All	1064	1	60	0.0456	2.6674	5.87026	Up	5.79366e-17	4.85743e-16
CL1328.Contig5_All	2442	0	3	0	0.0581	5.86047	Up	0.131421	0.216027
CL4606.Contig3_All	1642	0	2	0	0.0576	5.848	Up	0.259572	0.372611
Unigene22195_All	701	1	59	0.0692	3.9812	5.84629	Up	1.12615e-16	9.33328e-16
CL4257.Contig1_All	1131	14	826	0.6005	34.5457	5.8462	Up	3.33234e-219	2.86031e-217
CL2898.Contig2_All	825	0	1	0	0.0573	5.84046	Up	0.512682	0.628143
CL2680.Contig1_All	917	6	348	0.3174	17.9509	5.82161	Up	5.41734e-93	1.8502e-91
CL1422.Contig1_All	822	4	231	0.2361	13.2928	5.8151	Up	4.03428e-62	9.49347e-61
CL2106.Contig1_All	1689	0	2	0	0.056	5.80735	Up	0.259572	0.372872
CL3124.Contig3_All	846	0	1	0	0.0559	5.80478	Up	0.512682	0.628538
CL2242.Contig3_All	753	3	170	0.1933	10.679	5.78779	Up	6.01318e-46	1.10793e-44
Unigene3850_All	672	11	622	0.794	43.7822	5.78506	Up	9.28364e-165	5.87296e-163
Unigene3680_All	323	1	56	0.1502	8.2009	5.77083	Up	8.25734e-16	6.60062e-15
CL1520.Contig4_All	1735	0	2	0	0.0545	5.76818	Up	0.259572	0.373147
Unigene5610_All	553	1	55	0.0877	4.7045	5.74532	Up	1.60328e-15	1.26321e-14
CL4466.Contig1_All	573	1	54	0.0847	4.4577	5.71779	Up	3.11208e-15	2.41583e-14
Unigene22410_All	778	3	161	0.1871	9.7886	5.70922	Up	2.34556e-43	4.12102e-42
CL1328.Contig12_All	2721	0	3	0	0.0522	5.70598	Up	0.131421	0.216301
Unigene6818_All	780	7	374	0.4353	22.6805	5.7033	Up	4.62336e-99	1.71425e-97
CL3123.Contig2_All	689	5	267	0.352	18.3302	5.7025	Up	4.40444e-71	1.16839e-69
Unigene9516_All	206	1	53	0.2355	12.1698	5.69143	Up	6.03892e-15	4.61795e-14
CL4234.Contig1_All	1255	3	157	0.116	5.9174	5.67277	Up	3.31624e-42	5.67298e-41
Unigene6310_All	1168	1	52	0.0415	2.1059	5.66518	Up	1.17146e-14	8.81459e-14
Unigene22481_All	524	1	51	0.0926	4.6038	5.63567	Up	2.27172e-14	1.68366e-13
Unigene20868_All	962	0	1	0	0.0492	5.62059	Up	0.512682	0.629885
CL1245.Contig7_All	1930	0	2	0	0.049	5.61471	Up	0.259572	0.372885
CL368.Contig4_All	966	0	1	0	0.049	5.61471	Up	0.512682	0.627847
CL2821.Contig3_All	969	0	1	0	0.0488	5.60881	Up	0.512682	0.628103
CL4114.Contig2_All	796	1	50	0.0609	2.9712	5.60846	Up	4.40384e-14	3.22278e-13
Unigene20856_All	266	4	200	0.7295	35.5651	5.60741	Up	3.3416e-53	6.91917e-52
CL829.Contig1_All	1944	0	2	0	0.0487	5.60585	Up	0.259572	0.373174
CL855.Contig5_All	974	0	1	0	0.0486	5.60288	Up	0.512682	0.630183
Unigene22532_All	600	1	49	0.0808	3.863	5.57922	Up	8.53404e-14	6.15629e-13
Unigene22436_All	248	1	49	0.1956	9.3459	5.57836	Up	8.53404e-14	6.15743e-13
CL2132.Contig4_All	761	2	98	0.1275	6.0914	5.5782	Up	1.36973e-26	1.60195e-25
CL2162.Contig2_All	2072	11	536	0.2575	12.2363	5.57045	Up	4.86908e-140	2.56757e-138
CL1318.Contig8_All	793	39	1897	2.3857	113.154	5.56773	Up	0	0
Unigene22260_All	595	1	48	0.0815	3.8159	5.54908	Up	1.65317e-13	1.17302e-12
CL3962.Contig1_All	875	6	288	0.3326	15.569	5.54874	Up	9.65244e-76	2.70026e-74
Unigene17797_All	2083	1	48	0.0233	1.09	5.54785	Up	1.65317e-13	1.17323e-12
CL214.Contig54_All	1012	0	1	0	0.0467	5.54535	Up	0.512682	0.630342
Unigene1775_All	1144	2	95	0.0848	3.928	5.53359	Up	9.93938e-26	1.12891e-24
CL2305.Contig1_All	1884	127	5983	3.27	150.215	5.5216	Up	0	0
CL2191.Contig1_All	585	4	188	0.3317	15.2012	5.51816	Up	9.24748e-50	1.81911e-48
CL2900.Contig1_All	1287	1	47	0.0377	1.7274	5.51789	Up	3.2012e-13	2.23362e-12
CL1199.Contig18_All	1032	0	1	0	0.0458	5.51728	Up	0.512682	0.627511
Unigene18398_All	806	11	508	0.662	29.8129	5.49296	Up	5.1473e-132	2.5455e-130
Unigene22420_All	580	1	46	0.0836	3.7515	5.48782	Up	6.19632e-13	4.25413e-12
CL3379.Contig3_All	1078	0	1	0	0.0439	5.45615	Up	0.512682	0.62834
CL4373.Contig2_All	1077	0	1	0	0.0439	5.45615	Up	0.512682	0.627413
CL2403.Contig1_All	821	1	45	0.0591	2.5927	5.45515	Up	1.19888e-12	8.09548e-12
Unigene2634_All	969	7	311	0.3504	15.1814	5.43716	Up	5.44762e-81	1.62176e-79
CL1159.Contig5_All	813	3	133	0.179	7.7382	5.43397	Up	2.53856e-35	3.75001e-34
Unigene22131_All	1099	0	1	0	0.043	5.42626	Up	0.512682	0.627886
CL3658.Contig3_All	2065	6	264	0.1409	6.0473	5.42355	Up	7.18736e-69	1.84996e-67
CL2164.Contig5_All	610	1	44	0.0795	3.4119	5.42348	Up	2.3186e-12	1.5395e-11
Unigene22365_All	612	1	44	0.0793	3.4008	5.42241	Up	2.3186e-12	1.53977e-11
CL1328.Contig11_All	3319	0	3	0	0.0428	5.41954	Up	0.131421	0.216365
CL2044.Contig4_All	1121	0	1	0	0.0422	5.39917	Up	0.512682	0.627945
CL369.Contig1_All	1643	7	302	0.2067	8.6945	5.39449	Up	2.03696e-78	5.84524e-77
Unigene22381_All	416	1	43	0.1166	4.8894	5.39002	Up	4.48212e-12	2.92667e-11
Unigene8631_All	874	6	256	0.333	13.8549	5.37873	Up	1.38929e-66	3.45055e-65
CL2044.Contig3_All	1138	0	1	0	0.0416	5.37851	Up	0.512682	0.629607
CL2507.Contig5_All	818	8	339	0.4744	19.603	5.36883	Up	1.12258e-87	3.61238e-86
CL754.Contig4_All	869	5	210	0.2791	11.4308	5.356	Up	9.59492e-55	2.0343e-53
CL4706.Contig4_All	1174	0	1	0	0.0403	5.33271	Up	0.512682	0.628973
CL2229.Contig2_All	629	3	124	0.2314	9.325	5.33264	Up	9.4713e-33	1.31348e-31
CL424.Contig1_All	1176	0	1	0	0.0402	5.32912	Up	0.512682	0.628914
CL2138.Contig2_All	1181	0	1	0	0.0401	5.32553	Up	0.512682	0.62761
CL4028.Contig2_All	2137	10	411	0.227	9.0973	5.32467	Up	1.2874e-105	5.09328e-104
CL4510.Contig4_All	1182	0	1	0	0.04	5.32193	Up	0.512682	0.627472
Unigene2599_All	752	1	41	0.0645	2.5789	5.32131	Up	1.67252e-11	1.05463e-10
CL1460.Contig4_All	242	1	41	0.2005	8.0139	5.32083	Up	1.67252e-11	1.05446e-10
CL1561.Contig2_All	2578	7	286	0.1317	5.2476	5.31633	Up	7.52132e-74	2.05395e-72
CL3376.Contig8_All	1209	0	1	0	0.0391	5.2891	Up	0.512682	0.628459
Unigene22114_All	563	1	40	0.0862	3.3607	5.28493	Up	3.22838e-11	1.99567e-10
CL1525.Contig6_All	1234	0	1	0	0.0383	5.25927	Up	0.512682	0.628558
Unigene22426_All	554	1	39	0.0876	3.3299	5.2484	Up	6.2282e-11	3.78815e-10
CL3044.Contig2_All	1386	6	232	0.21	7.9177	5.23662	Up	9.68692e-60	2.20625e-58
CL50.Contig26_All	1257	0	1	0	0.0376	5.23266	Up	0.512682	0.62927
CL2190.Contig8_All	2549	0	2	0	0.0371	5.21335	Up	0.259572	0.373712
Unigene22132_All	1274	0	1	0	0.0371	5.21335	Up	0.512682	0.628222
Unigene22585_All	617	1	38	0.0786	2.9132	5.21193	Up	1.20086e-10	7.1445e-10
Unigene22159_All	573	1	38	0.0847	3.1369	5.21083	Up	1.20086e-10	7.14341e-10
Unigene1921_All	326	1	37	0.1488	5.3686	5.1731	Up	2.31402e-10	1.35114e-09
CL2933.Contig1_All	1315	0	1	0	0.036	5.16993	Up	0.512682	0.627432
CL3223.Contig1_All	1078	28	1031	1.26	45.2393	5.16608	Up	5.60268e-259	5.79127e-257
CL481.Contig3_All	2639	0	2	0	0.0358	5.16189	Up	0.259572	0.372679
CL4189.Contig2_All	1117	3	110	0.1303	4.6582	5.15986	Up	9.20106e-29	1.14996e-27
CL40.Contig3_All	1326	0	1	0	0.0357	5.15785	Up	0.512682	0.628934
CL841.Contig5_All	813	26	950	1.5513	55.2725	5.15501	Up	1.6678e-238	1.56232e-236
Unigene22576_All	639	1	36	0.0759	2.6649	5.13384	Up	4.45626e-10	2.55076e-09
Unigene11749_All	711	2	72	0.1365	4.79	5.13305	Up	3.67368e-19	3.36767e-18
CL607.Contig7_All	1360	0	1	0	0.0348	5.12102	Up	0.512682	0.629826
Unigene6349_All	1101	14	499	0.6168	21.4383	5.11924	Up	1.45232e-125	6.80233e-124
CL1246.Contig3_All	2727	0	2	0	0.0347	5.11686	Up	0.259572	0.373037
Unigene147_All	534	346	12304	31.431	1089.89	5.11585	Up	0	0
CL670.Contig4_All	1054	8	284	0.3682	12.7454	5.11334	Up	5.0748e-72	1.35917e-70
CL31.Contig7_All	2738	0	2	0	0.0346	5.1127	Up	0.259572	0.372707
CL1578.Contig3_All	1371	0	1	0	0.0345	5.10852	Up	0.512682	0.62832
Unigene22589_All	575	1	35	0.0844	2.8792	5.09228	Up	8.57606e-10	4.81349e-09
CL269.Contig2_All	2787	0	2	0	0.0339	5.08321	Up	0.259572	0.373436
CL473.Contig1_All	1398	22	762	0.7634	25.7824	5.0778	Up	3.48002e-190	2.57819e-188
CL31.Contig6_All	2828	0	2	0	0.0335	5.06609	Up	0.259572	0.373229
CL1246.Contig4_All	2828	0	2	0	0.0335	5.06609	Up	0.259572	0.372899
CL4116.Contig1_All	903	2	68	0.1074	3.562	5.05162	Up	5.01438e-18	4.38522e-17
Unigene22489_All	428	1	34	0.1133	3.7576	5.05159	Up	1.64932e-09	9.09859e-09
Unigene3938_All	1155	2	68	0.084	2.7849	5.05109	Up	5.01438e-18	4.38424e-17
CL1246.Contig6_All	2857	0	2	0	0.0331	5.04876	Up	0.259572	0.373629
CL2582.Contig1_All	796	8	271	0.4875	16.1039	5.04586	Up	2.44946e-68	6.23876e-67
CL160.Contig3_All	1436	0	1	0	0.0329	5.04002	Up	0.512682	0.629627
CL185.Contig2_All	1445	0	1	0	0.0327	5.03122	Up	0.512682	0.629013
Unigene2704_All	345	11	368	1.5467	50.4551	5.02773	Up	3.82322e-92	1.29105e-90
CL4292.Contig1_All	896	3	100	0.1624	5.2792	5.0227	Up	6.31244e-26	7.218e-25
CL1116.Contig6_All	1455	0	1	0	0.0325	5.02237	Up	0.512682	0.627334
Unigene22561_All	449	1	33	0.108	3.4765	5.00853	Up	3.1696e-09	1.71241e-08
CL160.Contig2_All	1485	0	1	0	0.0319	4.99548	Up	0.512682	0.629528
CL3763.Contig2_All	1280	9	294	0.3411	10.8646	4.9933	Up	1.23228e-73	3.35809e-72
CL4054.Contig3_All	322	2	65	0.3013	9.5485	4.986	Up	3.54638e-17	3.00367e-16
CL2618.Contig2_All	2204	18	579	0.3962	12.4263	4.97102	Up	2.60964e-143	1.41047e-141
CL3226.Contig1_All	805	2	64	0.1205	3.7606	4.96386	Up	6.80164e-17	5.68052e-16
CL607.Contig5_All	1518	0	1	0	0.0312	4.96347	Up	0.512682	0.62757
Unigene1592_All	571	1	32	0.085	2.6509	4.96288	Up	6.08654e-09	3.22002e-08
CL632.Contig1_All	2139	147	4694	3.3337	103.803	4.96058	Up	0	0
CL860.Contig9_All	3079	0	2	0	0.0307	4.94017	Up	0.259572	0.373312
CL4886.Contig2_All	1695	7	218	0.2003	6.0836	4.92469	Up	1.48161e-54	3.13277e-53
CL610.Contig3_All	1922	6	186	0.1514	4.5776	4.91815	Up	1.05335e-46	1.96683e-45
CL733.Contig3_All	588	1	31	0.0825	2.4938	4.91781	Up	1.16784e-08	6.03975e-08
Unigene22521_All	311	1	31	0.156	4.715	4.91764	Up	1.16784e-08	6.03894e-08
CL4752.Contig2_All	1907	2	62	0.0509	1.5379	4.91715	Up	2.49858e-16	2.04252e-15
CL950.Contig4_All	1266	42	1301	1.6093	48.6093	4.91673	Up	0	0
Unigene275_All	1787	5	154	0.1357	4.0764	4.9088	Up	7.58846e-39	1.21294e-37
Unigene11898_All	1576	0	1	0	0.03	4.90689	Up	0.512682	0.629033
CL1220.Contig6_All	1689	7	215	0.201	6.0212	4.90478	Up	1.03879e-53	2.1659e-52
CL532.Contig12_All	989	3	91	0.1471	4.3523	4.88691	Up	2.2012e-23	2.33602e-22
Unigene18296_All	1080	6	181	0.2695	7.9274	4.87849	Up	2.70154e-45	4.92636e-44
Unigene4394_All	1143	8	241	0.3395	9.9735	4.87662	Up	7.23432e-60	1.65249e-58
CL4153.Contig1_All	1311	5	150	0.185	5.4121	4.87059	Up	1.01675e-37	1.58741e-36
CL951.Contig1_All	495	1	30	0.098	2.8668	4.87052	Up	2.23882e-08	1.13615e-07
CL3379.Contig1_All	1204	1	30	0.0403	1.1786	4.87015	Up	2.23882e-08	1.13629e-07
CL529.Contig2_All	574	5	149	0.4226	12.2786	4.86071	Up	1.94427e-37	3.01138e-36
CL804.Contig3_All	1640	0	1	0	0.0288	4.848	Up	0.512682	0.62933
CL1835.Contig1_All	777	1	29	0.0624	1.7654	4.82231	Up	4.28802e-08	2.13246e-07
CL3219.Contig2_All	442	1	29	0.1097	3.1035	4.82226	Up	4.28802e-08	2.13219e-07
Unigene22397_All	337	1	29	0.1439	4.0705	4.82207	Up	4.28802e-08	2.13192e-07
Unigene5798_All	579	1	29	0.0838	2.3692	4.82131	Up	4.28802e-08	2.13165e-07
CL288.Contig2_All	1101	24	694	1.0574	29.8159	4.81749	Up	1.33094e-168	8.68767e-167
CL787.Contig2_All	1014	5	144	0.2392	6.7174	4.81161	Up	4.95532e-36	7.44138e-35
CL3334.Contig2_All	2127	4	115	0.0912	2.5574	4.8095	Up	5.203e-29	6.54262e-28
CL1520.Contig3_All	1710	0	1	0	0.0277	4.79181	Up	0.512682	0.62763
Unigene18894_All	1410	6	170	0.2064	5.703	4.78821	Up	3.34782e-42	5.72449e-41
CL3240.Contig1_All	1716	0	1	0	0.0276	4.7866	Up	0.512682	0.629231
CL164.Contig2_All	1432	14	396	0.4743	13.0806	4.78549	Up	1.70569e-96	6.10928e-95
Unigene22296_All	511	1	28	0.0949	2.5919	4.77146	Up	8.20484e-08	3.98572e-07
Unigene1803_All	208	1	28	0.2332	6.3675	4.77109	Up	8.20484e-08	3.98622e-07
CL2777.Contig1_All	1095	3	84	0.1329	3.6286	4.771	Up	2.05186e-21	2.03821e-20
Unigene6192_All	606	2	56	0.1601	4.3711	4.77095	Up	1.22423e-14	9.19742e-14
CL1520.Contig5_All	1734	0	1	0	0.0273	4.77083	Up	0.512682	0.628439
CL70.Contig6_All	3001	15	416	0.2425	6.557	4.75698	Up	5.8441e-101	2.21106e-99
CL226.Contig1_All	644	2	55	0.1506	4.0397	4.74545	Up	2.33746e-14	1.73205e-13
Unigene5753_All	1031	4	110	0.1882	5.0467	4.745	Up	1.31827e-27	1.58505e-26
CL690.Contig5_All	1734	2	55	0.056	1.5003	4.74368	Up	2.33746e-14	1.73172e-13
CL530.Contig2_All	1408	8	218	0.2756	7.3237	4.73192	Up	2.08554e-53	4.33679e-52
CL1849.Contig2_All	313	2	54	0.31	8.1607	4.71835	Up	4.46042e-14	3.26296e-13
CL3376.Contig2_All	1825	0	1	0	0.0259	4.69488	Up	0.512682	0.630203
CL415.Contig1_All	681	2	53	0.1425	3.6813	4.69118	Up	8.50634e-14	6.13858e-13
CL3220.Contig1_All	946	2	53	0.1026	2.6501	4.69094	Up	8.50634e-14	6.13972e-13
CL1159.Contig6_All	886	5	132	0.2738	7.0472	4.68586	Up	1.14796e-32	1.58973e-31
Unigene16008_All	1352	15	393	0.5382	13.7497	4.67511	Up	1.59879e-94	5.54794e-93
Unigene22177_All	502	1	26	0.0966	2.4499	4.66456	Up	2.99442e-07	1.38405e-06
CL4929.Contig8_All	417	1	26	0.1163	2.9493	4.66445	Up	2.99442e-07	1.38356e-06
Unigene15417_All	409	1	26	0.1186	3.007	4.66415	Up	2.99442e-07	1.38422e-06
Unigene9847_All	542	1	26	0.0895	2.2691	4.66409	Up	2.99442e-07	1.3834e-06
Unigene16395_All	986	2	52	0.0984	2.4946	4.66401	Up	1.62121e-13	1.15097e-12
Unigene22272_All	328	1	26	0.1479	3.7495	4.664	Up	2.99442e-07	1.38438e-06
Unigene11823_All	241	1	26	0.2013	5.1031	4.66395	Up	2.99442e-07	1.38373e-06
Unigene22253_All	404	1	26	0.1201	3.0442	4.66376	Up	2.99442e-07	1.38323e-06
CL144.Contig5_All	1612	1	26	0.0301	0.7629	4.66366	Up	2.99442e-07	1.38389e-06
CL829.Contig3_All	1867	0	1	0	0.0253	4.66107	Up	0.512682	0.62935
Unigene148_All	581	8	207	0.6679	16.8527	4.6572	Up	2.49018e-50	4.94344e-49
CL632.Contig2_All	1964	89	2293	2.1982	55.2254	4.65094	Up	0	0
Unigene10368_All	1327	4	102	0.1462	3.6358	4.63626	Up	2.28554e-25	2.56746e-24
CL2930.Contig3_All	1127	2	51	0.0861	2.1405	4.63579	Up	3.08784e-13	2.15645e-12
CL13.Contig3_All	1909	0	1	0	0.0248	4.63227	Up	0.512682	0.629806
CL2997.Contig1_All	920	3	76	0.1582	3.9075	4.62642	Up	3.57106e-19	3.27591e-18
CL515.Contig2_All	1982	2	50	0.0489	1.1933	4.60898	Up	5.8773e-13	4.04009e-12
CL3039.Contig1_All	1935	0	1	0	0.0244	4.60881	Up	0.512682	0.627373
Unigene22317_All	483	1	25	0.1004	2.4483	4.60795	Up	5.71054e-07	2.57086e-06
CL271.Contig2_All	895	1	25	0.0542	1.3213	4.60752	Up	5.71054e-07	2.57116e-06
Unigene22259_All	346	1	25	0.1402	3.4177	4.60747	Up	5.71054e-07	2.57057e-06
Unigene22524_All	1282	4	98	0.1514	3.6159	4.57792	Up	2.9847e-24	3.25072e-23
Unigene15640_All	990	3	73	0.147	3.4879	4.56847	Up	2.45368e-18	2.17362e-17
CL13.Contig4_All	1998	0	1	0	0.0237	4.56682	Up	0.512682	0.629707
CL171.Contig2_All	3672	1	24	0.0132	0.3092	4.54993	Up	1.08765e-06	4.75858e-06
CL500.Contig3_All	465	1	24	0.1043	2.4414	4.5489	Up	1.08765e-06	4.75804e-06
Unigene22518_All	253	1	24	0.1917	4.4871	4.54886	Up	1.08765e-06	4.75697e-06
Unigene22626_All	357	1	24	0.1359	3.1799	4.54836	Up	1.08765e-06	4.75911e-06
Unigene22751_All	386	1	24	0.1257	2.941	4.54825	Up	1.08765e-06	4.75751e-06
Unigene22386_All	434	4	95	0.4471	10.354	4.53345	Up	2.04226e-23	2.17148e-22
CL1997.Contig1_All	375	54	1271	6.9853	160.321	4.5205	Up	3.58376e-296	4.33713e-294
Unigene22449_All	580	2	47	0.1673	3.8331	4.518	Up	4.03538e-12	2.63983e-11
CL83.Contig6_All	2073	0	1	0	0.0228	4.51096	Up	0.512682	0.629171
CL2192.Contig2_All	523	6	139	0.5565	12.5716	4.49764	Up	1.52009e-33	2.14469e-32
Unigene22591_All	437	1	23	0.111	2.4896	4.48728	Up	2.06874e-06	8.79519e-06
CL229.Contig2_All	900	1	23	0.0539	1.2088	4.48715	Up	2.06874e-06	8.79903e-06
Unigene5655_All	273	1	23	0.1777	3.9851	4.4871	Up	2.06874e-06	8.79711e-06
Unigene16513_All	260	1	23	0.1866	4.1844	4.487	Up	2.06874e-06	8.79807e-06
Unigene22234_All	400	1	23	0.1213	2.7198	4.48685	Up	2.06874e-06	8.79615e-06
Unigene22183_All	373	2	45	0.2601	5.7066	4.45549	Up	1.45215e-11	9.18501e-11
Unigene7625_All	753	18	405	1.1596	25.4411	4.45546	Up	1.32068e-94	4.59514e-93
CL2407.Contig2_All	653	2	45	0.1486	3.2597	4.45523	Up	1.45215e-11	9.1865e-11
CL1683.Contig2_All	743	2	45	0.1306	2.8648	4.45521	Up	1.45215e-11	9.18799e-11
CL2174.Contig1_All	1213	3	67	0.12	2.6127	4.44444	Up	1.14228e-16	9.46089e-16
CL4152.Contig1_All	794	10	223	0.6109	13.285	4.44272	Up	1.23347e-52	2.53386e-51
Unigene22514_All	1295	5	111	0.1873	4.0544	4.43607	Up	8.05846e-27	9.48732e-26
CL1521.Contig4_All	644	2	44	0.1506	3.2318	4.42354	Up	2.75126e-11	1.70777e-10
CL4288.Contig1_All	393	1	22	0.1234	2.6479	4.42343	Up	3.92898e-06	1.61985e-05
CL4545.Contig2_All	312	3	66	0.4664	10.0061	4.42317	Up	2.16224e-16	1.77166e-15
Unigene22409_All	497	1	22	0.0976	2.0938	4.4231	Up	3.92898e-06	1.61968e-05
Unigene22496_All	254	2	44	0.382	8.194	4.42292	Up	2.75126e-11	1.70723e-10
CL5128.Contig2_All	407	2	44	0.2384	5.1137	4.42291	Up	2.75126e-11	1.7075e-10
Unigene22552_All	357	1	22	0.1359	2.9149	4.42283	Up	3.92898e-06	1.62019e-05
CL1455.Contig1_All	834	1	22	0.0582	1.2478	4.42222	Up	3.92898e-06	1.62002e-05
CL3203.Contig4_All	2190	7	152	0.1551	3.283	4.40374	Up	4.15938e-36	6.26544e-35
CL4660.Contig1_All	1495	3	65	0.0973	2.0566	4.40168	Up	4.09042e-16	3.31392e-15
CL3844.Contig1_All	797	20	433	1.2173	25.6984	4.39992	Up	2.98704e-100	1.12141e-98
CL454.Contig1_All	1140	4	86	0.1702	3.5684	4.38997	Up	6.39544e-21	6.25719e-20
CL1376.Contig1_All	2268	0	1	0	0.0209	4.38543	Up	0.512682	0.629191
Unigene14015_All	2814	9	191	0.1551	3.2106	4.37157	Up	7.94246e-45	1.43225e-43
Unigene12702_All	1888	6	127	0.1542	3.1818	4.36697	Up	3.18556e-30	4.15595e-29
Unigene2303_All	2333	8	169	0.1663	3.4265	4.36488	Up	8.8715e-40	1.44167e-38
CL1485.Contig5_All	2294	0	1	0	0.0206	4.36457	Up	0.512682	0.628044
CL1485.Contig4_All	2306	0	1	0	0.0205	4.35755	Up	0.512682	0.630044
CL4897.Contig2_All	1689	1	21	0.0287	0.5881	4.35694	Up	7.45008e-06	2.97614e-05
CL1873.Contig1_All	793	13	273	0.7952	16.2842	4.35601	Up	2.42088e-63	5.81982e-62
Unigene22438_All	303	2	42	0.3202	6.5567	4.35592	Up	9.84918e-11	5.88941e-10
Unigene22364_All	397	1	21	0.1222	2.5021	4.35582	Up	7.45008e-06	2.97675e-05
Unigene17753_All	357	1	21	0.1359	2.7824	4.35571	Up	7.45008e-06	2.97705e-05
CL647.Contig2_All	413	1	21	0.1175	2.4052	4.35542	Up	7.45008e-06	2.97644e-05
CL83.Contig12_All	2345	0	1	0	0.0202	4.33628	Up	0.512682	0.628281
CL1485.Contig2_All	2348	0	1	0	0.0201	4.32912	Up	0.512682	0.630005
Unigene11773_All	528	2	41	0.1837	3.673	4.32154	Up	1.86087e-10	1.09459e-09
Unigene15764_All	803	2	41	0.1208	2.4152	4.32145	Up	1.86087e-10	1.09475e-09
Unigene8968_All	1559	340	6932	10.5793	210.324	4.3133	Up	0	0
CL1378.Contig1_All	928	3	61	0.1568	3.1093	4.30959	Up	5.20494e-15	3.99589e-14
CL817.Contig2_All	875	9	183	0.499	9.8928	4.30927	Up	1.26925e-42	2.19438e-41
CL1485.Contig3_All	2393	0	1	0	0.0198	4.30743	Up	0.512682	0.628716
Unigene96_All	1700	57	1145	1.6265	31.859	4.29186	Up	3.05964e-258	3.15426e-256
CL1725.Contig4_All	1203	1	20	0.0403	0.7864	4.28641	Up	1.41023e-05	5.46002e-05
Unigene22446_All	262	1	20	0.1851	3.6108	4.28594	Up	1.41023e-05	5.45948e-05
Unigene22712_All	384	1	20	0.1263	2.4636	4.28584	Up	1.41023e-05	5.45893e-05
Unigene22542_All	533	2	40	0.182	3.5498	4.28573	Up	3.51234e-10	2.02444e-09
CL3088.Contig1_All	1073	11	220	0.4973	9.6984	4.28556	Up	8.7233e-51	1.74686e-49
Unigene19506_All	1203	7	140	0.2823	5.5048	4.28539	Up	8.43582e-33	1.17322e-31
Unigene22215_All	506	1	20	0.0959	1.8696	4.28506	Up	1.41023e-05	5.46056e-05
CL2356.Contig1_All	746	2	40	0.1301	2.5363	4.28503	Up	3.51234e-10	2.02414e-09
CL422.Contig3_All	1255	1	20	0.0387	0.7538	4.28378	Up	1.41023e-05	5.4611e-05
CL994.Contig2_All	2793	59	1169	1.0247	19.7979	4.27207	Up	8.39138e-263	8.83794e-261
CL3773.Contig2_All	1177	26	515	1.0716	20.697	4.27158	Up	1.10345e-116	4.88087e-115
Unigene303_All	2322	18	356	0.376	7.2521	4.26959	Up	4.23112e-81	1.26153e-79
CL3724.Contig2_All	461	71	1398	7.471	143.444	4.26304	Up	0	0
CL114.Contig3_All	902	19	374	1.0218	19.6129	4.26262	Up	4.90926e-85	1.53415e-83
CL3695.Contig1_All	690	8	156	0.5624	10.6943	4.2491	Up	3.33754e-36	5.04306e-35
CL907.Contig2_All	1607	24	467	0.7245	13.746	4.24588	Up	1.57652e-105	6.23079e-104
Unigene13522_All	264	3	58	0.5512	10.392	4.23675	Up	3.481e-14	2.55752e-13
Unigene23514_All	849	4	77	0.2285	4.29	4.23071	Up	1.9249e-18	1.7122e-17
CL5162.Contig2_All	1616	91	1747	2.7316	51.1361	4.22652	Up	0	0
Unigene4821_All	1011	19	363	0.9116	16.9837	4.21961	Up	5.05808e-82	1.52207e-80
Unigene9590_All	1329	21	400	0.7665	14.2368	4.2152	Up	3.62298e-90	1.19952e-88
Unigene22625_All	322	1	19	0.1506	2.7911	4.21204	Up	2.66438e-05	9.95763e-05
Unigene15429_All	236	1	19	0.2055	3.8082	4.2119	Up	2.66438e-05	9.96145e-05
Unigene22546_All	287	1	19	0.169	3.1315	4.21176	Up	2.66438e-05	9.96241e-05
CL1448.Contig1_All	375	2	38	0.2587	4.7932	4.21164	Up	1.24727e-09	6.9307e-09
Unigene22913_All	496	1	19	0.0978	1.812	4.2116	Up	2.66438e-05	9.95954e-05
Unigene9626_All	401	9	171	1.0887	20.171	4.2116	Up	2.48746e-39	4.0105e-38
Unigene22658_All	326	1	19	0.1488	2.7568	4.21155	Up	2.66438e-05	9.96336e-05
CL1207.Contig3_All	585	3	57	0.2488	4.6089	4.21136	Up	6.54846e-14	4.74678e-13
Unigene5458_All	480	1	19	0.1011	1.8724	4.21103	Up	2.66438e-05	9.96432e-05
CL48.Contig1_All	894	1	19	0.0543	1.0053	4.21053	Up	2.66438e-05	9.9605e-05
CL1939.Contig2_All	1220	1	19	0.0398	0.7367	4.21024	Up	2.66438e-05	9.95859e-05
CL1915.Contig1_All	1202	6	113	0.2421	4.4468	4.19909	Up	2.24226e-26	2.59746e-25
Unigene19817_All	292	11	206	1.8274	33.3703	4.1907	Up	5.97496e-47	1.11995e-45
Unigene22412_All	349	2	37	0.278	5.0148	4.17304	Up	2.3464e-09	1.28081e-08
Unigene11555_All	310	2	37	0.313	5.6457	4.17292	Up	2.3464e-09	1.28063e-08
Unigene17445_All	747	5	92	0.3247	5.8256	4.16523	Up	1.36263e-21	1.36329e-20
CL758.Contig1_All	2327	1	18	0.0208	0.3659	4.13679	Up	5.02352e-05	0.000181429
Unigene11948_All	2125	1	18	0.0228	0.4007	4.13542	Up	5.02352e-05	0.000181395
CL3353.Contig1_All	243	1	18	0.1996	3.5038	4.13374	Up	5.02352e-05	0.000181412
Unigene22592_All	321	1	18	0.1511	2.6524	4.13372	Up	5.02352e-05	0.000181513
CL4469.Contig1_All	376	1	18	0.129	2.2644	4.13369	Up	5.02352e-05	0.000181496
Unigene10019_All	1160	6	108	0.2509	4.4039	4.1336	Up	5.20472e-25	5.79328e-24
Unigene15660_All	273	1	18	0.1777	3.1188	4.13348	Up	5.02352e-05	0.000181479
Unigene22882_All	446	1	18	0.1088	1.909	4.13307	Up	5.02352e-05	0.00018153
CL1876.Contig1_All	779	1	18	0.0623	1.093	4.13292	Up	5.02352e-05	0.000181446
CL4173.Contig2_All	1433	1	18	0.0339	0.5942	4.13159	Up	5.02352e-05	0.000181462
CL1426.Contig1_All	3288	50	897	0.7377	12.9044	4.12869	Up	2.21276e-197	1.70751e-195
CL3545.Contig2_All	1123	4	71	0.1728	2.9906	4.11326	Up	8.41914e-17	7.01187e-16
CL481.Contig8_All	2732	0	1	0	0.0173	4.1127	Up	0.512682	0.629687
CL170.Contig7_All	1107	6	106	0.2629	4.5293	4.1067	Up	1.82513e-24	2.00291e-23
Unigene2799_All	1023	3	53	0.1423	2.4506	4.10613	Up	8.13332e-13	5.54104e-12
CL481.Contig5_All	2752	0	1	0	0.0172	4.10434	Up	0.512682	0.629211
CL1246.Contig5_All	2756	0	1	0	0.0172	4.10434	Up	0.512682	0.628676
CL481.Contig4_All	2764	0	1	0	0.0171	4.09592	Up	0.512682	0.630124
CL3664.Contig2_All	793	72	1262	4.4044	75.277	4.09519	Up	2.11726e-275	2.38461e-273
CL1841.Contig3_All	905	18	315	0.9648	16.4641	4.09295	Up	6.62382e-70	1.73237e-68
Unigene13668_All	1198	13	226	0.5264	8.9233	4.08335	Up	1.76888e-50	3.51691e-49
CL875.Contig3_All	2083	58	1007	1.3507	22.8674	4.08151	Up	1.39712e-219	1.20452e-217
Unigene376_All	1967	106	1839	2.6141	44.2235	4.08043	Up	0	0
Unigene22198_All	733	3	52	0.1985	3.3556	4.07936	Up	1.52347e-12	1.02341e-11
CL1174.Contig2_All	1806	19	328	0.5103	8.5908	4.07337	Up	1.74302e-72	4.70061e-71
CL1146.Contig24_All	2820	0	1	0	0.0168	4.07039	Up	0.512682	0.629746
CL3775.Contig2_All	1516	7	120	0.224	3.7442	4.06309	Up	2.45686e-27	2.92608e-26
CL2200.Contig2_All	2002	24	410	0.5815	9.6871	4.05821	Up	5.41058e-90	1.78834e-88
CL481.Contig7_All	2845	0	1	0	0.0166	4.05311	Up	0.512682	0.62929
Unigene13816_All	337	1	17	0.1439	2.3861	4.05152	Up	9.4501e-05	0.000326907
Unigene22701_All	295	1	17	0.1644	2.7259	4.05145	Up	9.4501e-05	0.000326878
CL144.Contig4_All	1728	6	102	0.1684	2.7921	4.05139	Up	2.23124e-23	2.36725e-22
Unigene22843_All	297	1	17	0.1633	2.7075	4.05136	Up	9.4501e-05	0.000327052
Unigene2813_All	499	1	17	0.0972	1.6115	4.0513	Up	9.4501e-05	0.000327023
Unigene22286_All	287	1	17	0.169	2.8018	4.05126	Up	9.4501e-05	0.00032711
Unigene22406_All	218	1	17	0.2225	3.6887	4.05124	Up	9.4501e-05	0.000327081
CL1546.Contig2_All	994	1	17	0.0488	0.809	4.05119	Up	9.4501e-05	0.000326936
Unigene22520_All	244	1	17	0.1988	3.2956	4.05115	Up	9.4501e-05	0.000326965
Unigene1977_All	1247	1	17	0.0389	0.6448	4.05101	Up	9.4501e-05	0.000327169
Unigene22691_All	399	1	17	0.1216	2.0154	4.05085	Up	9.4501e-05	0.000327198
CL716.Contig1_All	1776	5	85	0.1366	2.2639	4.05078	Up	1.0991e-19	1.02687e-18
Unigene11810_All	265	1	17	0.1831	3.0344	4.05071	Up	9.4501e-05	0.00032714
CL527.Contig3_All	1504	1	17	0.0323	0.5347	4.04912	Up	9.4501e-05	0.000326994
CL1930.Contig1_All	1554	8	135	0.2497	4.1092	4.04059	Up	1.77975e-30	2.33597e-29
CL3015.Contig3_All	2617	21	354	0.3893	6.3985	4.03878	Up	1.20066e-77	3.42272e-76
CL851.Contig1_All	688	28	467	1.9742	32.1074	4.02357	Up	1.15025e-101	4.3945e-100
CL4623.Contig1_All	1138	12	200	0.5115	8.3131	4.02258	Up	2.28594e-44	4.09379e-43
Unigene22347_All	584	12	200	0.9968	16.1992	4.02247	Up	2.28594e-44	4.09191e-43
CL281.Contig7_All	2200	150	2498	3.3074	53.7089	4.02139	Up	0	0
CL2981.Contig1_All	1533	11	183	0.3481	5.6466	4.01981	Up	1.07641e-40	1.79643e-39
CL3498.Contig1_All	1596	5	83	0.152	2.4599	4.01646	Up	3.83244e-19	3.50908e-18
Unigene1944_All	699	5	82	0.347	5.549	3.99922	Up	7.14956e-19	6.48536e-18
Unigene22235_All	989	4	65	0.1962	3.1088	3.98596	Up	3.59054e-15	2.77674e-14
CL1673.Contig3_All	1164	27	438	1.1252	17.7991	3.98355	Up	9.20678e-95	3.22064e-93
Unigene22556_All	1218	5	81	0.1991	3.1457	3.98182	Up	1.3329e-18	1.19516e-17
Unigene3628_All	775	5	81	0.313	4.9438	3.98139	Up	1.3329e-18	1.19543e-17
CL3711.Contig2_All	1136	45	724	1.9216	30.1465	3.97161	Up	2.99626e-155	1.79633e-153
CL375.Contig2_All	2221	3	48	0.0655	1.0223	3.96418	Up	1.85699e-11	1.16643e-10
Unigene19739_All	272	1	16	0.1783	2.7824	3.96395	Up	0.000177329	0.000590527
Unigene3932_All	317	1	16	0.153	2.3875	3.9639	Up	0.000177329	0.000590174
Unigene22550_All	243	1	16	0.1996	3.1145	3.96382	Up	0.000177329	0.000590779
Unigene22808_All	286	1	16	0.1696	2.6462	3.96371	Up	0.000177329	0.000590426
Unigene9900_All	883	3	48	0.1648	2.5713	3.96371	Up	1.85699e-11	1.16624e-10
CL1409.Contig3_All	335	1	16	0.1448	2.2592	3.96368	Up	0.000177329	0.000590627
Unigene9701_All	308	1	16	0.1575	2.4572	3.96359	Up	0.000177329	0.000590829
CL1577.Contig5_All	1810	1	16	0.0268	0.4181	3.96354	Up	0.000177329	0.000590274
CL188.Contig1_All	596	4	64	0.3256	5.0794	3.96349	Up	6.69286e-15	5.09204e-14
Unigene16179_All	1192	4	64	0.1628	2.5397	3.96349	Up	6.69286e-15	5.09104e-14
CL2326.Contig3_All	310	1	16	0.1565	2.4414	3.96347	Up	0.000177329	0.000590224
CL1683.Contig3_All	296	1	16	0.1639	2.5568	3.96345	Up	0.000177329	0.000590678
Unigene5875_All	312	1	16	0.1555	2.4257	3.96341	Up	0.000177329	0.000590476
Unigene22702_All	333	1	16	0.1457	2.2728	3.9634	Up	0.000177329	0.000590728
Unigene22569_All	880	3	48	0.1654	2.5801	3.9634	Up	1.85699e-11	1.16605e-10
Unigene1513_All	579	1	16	0.0838	1.3071	3.96328	Up	0.000177329	0.000590325
CL1328.Contig4_All	2908	1	16	0.0167	0.2603	3.96226	Up	0.000177329	0.000590375
Unigene22181_All	1614	1	16	0.0301	0.4689	3.96144	Up	0.000177329	0.000590577
CL669.Contig1_All	740	13	207	0.8522	13.2317	3.95666	Up	2.4441e-45	4.46317e-44
CL2018.Contig1_All	1376	24	379	0.8461	13.0286	3.94471	Up	1.27716e-81	3.81962e-80
CL679.Contig2_All	2494	42	663	0.8169	12.5746	3.94421	Up	1.39563e-141	7.45019e-140
Unigene14708_All	653	23	362	1.7086	26.2223	3.93991	Up	5.8716e-78	1.67873e-76
CL5125.Contig7_All	2474	11	173	0.2157	3.3077	3.93873	Up	5.38408e-38	8.44315e-37
CL4974.Contig2_All	1336	30	469	1.0893	16.6051	3.93015	Up	2.3243e-100	8.74282e-99
Unigene22277_All	725	5	78	0.3345	5.089	3.9273	Up	8.6013e-18	7.46845e-17
CL5046.Contig1_All	858	11	170	0.6219	9.3721	3.91362	Up	3.4521e-37	5.31719e-36
CL1916.Contig1_All	938	3	46	0.1551	2.3197	3.90267	Up	6.44152e-11	3.90935e-10
CL2273.Contig3_All	1856	3	46	0.0784	1.1723	3.90234	Up	6.44152e-11	3.90814e-10
CL629.Contig4_All	373	3	46	0.3902	5.8334	3.90205	Up	6.44152e-11	3.90996e-10
Unigene6404_All	677	3	46	0.215	3.214	3.90196	Up	6.44152e-11	3.90874e-10
CL1306.Contig1_All	1931	3	46	0.0754	1.1268	3.90152	Up	6.44152e-11	3.91057e-10
Unigene19444_All	725	8	122	0.5353	7.9597	3.89429	Up	5.73416e-27	6.78162e-26
CL2325.Contig1_All	1638	101	1535	2.9911	44.3272	3.88944	Up	0	0
Unigene2644_All	356	30	455	4.0878	60.4557	3.88648	Up	1.33089e-96	4.77564e-95
Unigene5624_All	349	6	91	0.834	12.3337	3.88641	Up	2.08474e-20	1.99755e-19
CL5212.Contig1_All	507	7	106	0.6698	9.8895	3.8841	Up	1.48219e-23	1.58071e-22
CL1869.Contig3_All	1906	481	7275	12.2418	180.545	3.88247	Up	0	0
CL1698.Contig3_All	655	10	151	0.7406	10.9047	3.88011	Up	5.5979e-33	7.816e-32
CL646.Contig5_All	1212	1	15	0.04	0.5854	3.87135	Up	0.000331836	0.00106134
CL891.Contig1_All	1515	1	15	0.032	0.4683	3.87129	Up	0.000331836	0.00106047
CL1423.Contig5_All	1025	1	15	0.0473	0.6922	3.87128	Up	0.000331836	0.00106116
CL1423.Contig4_All	1025	1	15	0.0473	0.6922	3.87128	Up	0.000331836	0.00106038
CL5120.Contig2_All	526	1	15	0.0922	1.3489	3.87087	Up	0.000331836	0.00106125
Unigene22391_All	226	1	15	0.2146	3.1395	3.87081	Up	0.000331836	0.00106029
CL173.Contig3_All	1059	3	45	0.1374	2.01	3.87074	Up	1.19759e-10	7.12613e-10
Unigene7774_All	499	1	15	0.0972	1.4219	3.87072	Up	0.000331836	0.00106003
Unigene22337_All	574	2	30	0.169	2.4722	3.8707	Up	1.8839e-07	8.85141e-07
Unigene9845_All	235	1	15	0.2064	3.0193	3.8707	Up	0.000331836	0.00106107
Unigene22644_All	258	1	15	0.188	2.7501	3.87068	Up	0.000331836	0.00106064
CL2173.Contig2_All	550	2	30	0.1764	2.5801	3.8705	Up	1.8839e-07	8.85035e-07
Unigene10076_All	1155	1	15	0.042	0.6143	3.87048	Up	0.000331836	0.00106142
Unigene22278_All	294	1	15	0.165	2.4133	3.87047	Up	0.000331836	0.00106073
Unigene9663_All	232	1	15	0.2091	3.0583	3.87046	Up	0.000331836	0.00106151
Unigene22794_All	298	1	15	0.1628	2.381	3.8704	Up	0.000331836	0.00106081
Unigene22935_All	397	1	15	0.1222	1.7872	3.87038	Up	0.000331836	0.00106055
CL527.Contig2_All	1528	2	30	0.0635	0.9287	3.87038	Up	1.8839e-07	8.84821e-07
Unigene23043_All	357	1	15	0.1359	1.9875	3.87034	Up	0.000331836	0.00106099
Unigene22920_All	290	1	15	0.1673	2.4466	3.87027	Up	0.000331836	0.0010609
Unigene22598_All	251	1	15	0.1933	2.8268	3.87026	Up	0.000331836	0.00105994
CL3196.Contig2_All	1094	2	30	0.0887	1.2971	3.87021	Up	1.8839e-07	8.85248e-07
CL3236.Contig2_All	400	1	15	0.1213	1.7738	3.87019	Up	0.000331836	0.00106012
CL610.Contig7_All	1845	2	30	0.0526	0.7691	3.87004	Up	1.8839e-07	8.84928e-07
CL1116.Contig4_All	1450	1	15	0.0335	0.4893	3.86849	Up	0.000331836	0.0010602
CL4631.Contig2_All	2081	76	1132	1.7716	25.7306	3.86036	Up	1.18452e-236	1.1043e-234
CL4677.Contig2_All	1246	16	238	0.6229	9.0351	3.85847	Up	5.70342e-51	1.14683e-49
CL4877.Contig2_All	1770	20	295	0.5481	7.8836	3.84634	Up	1.11483e-62	2.64741e-61
CL3878.Contig2_All	1714	44	646	1.2453	17.8278	3.83956	Up	3.17838e-135	1.61484e-133
Unigene22384_All	628	8	117	0.6179	8.8126	3.83412	Up	1.25503e-25	1.4209e-24
Unigene8283_All	1661	12	175	0.3505	4.9836	3.8297	Up	1.21203e-37	1.88776e-36
Unigene22444_All	319	2	29	0.3041	4.3001	3.82175	Up	3.5026e-07	1.60655e-06
Unigene22715_All	582	2	29	0.1667	2.357	3.82163	Up	3.5026e-07	1.60674e-06
Unigene22430_All	577	4	58	0.3363	4.7548	3.82156	Up	2.75534e-13	1.93256e-12
Unigene17623_All	502	2	29	0.1933	2.7326	3.82136	Up	3.5026e-07	1.60636e-06
CL1876.Contig2_All	1986	7	100	0.171	2.3818	3.79998	Up	5.98736e-22	6.06818e-21
Unigene22359_All	514	4	57	0.3775	5.2455	3.79653	Up	5.10264e-13	3.52125e-12
Unigene8944_All	590	6	85	0.4933	6.8146	3.78809	Up	8.42416e-19	7.61673e-18
Unigene2530_All	1059	292	4124	13.3755	184.204	3.78364	Up	0	0
Unigene1603_All	784	9	127	0.5569	7.6624	3.78231	Up	1.96172e-27	2.34426e-26
Unigene5771_All	357	11	155	1.4947	20.5371	3.7803	Up	3.56154e-33	4.99243e-32
Unigene9939_All	1594	1	14	0.0304	0.4154	3.77236	Up	0.00061905	0.00188467
CL1375.Contig1_All	295	1	14	0.1644	2.2448	3.7713	Up	0.00061905	0.00188452
Unigene22218_All	223	1	14	0.2175	2.9696	3.77118	Up	0.00061905	0.00188585
Unigene3703_All	368	1	14	0.1318	1.7995	3.77117	Up	0.00061905	0.00188555
Unigene22564_All	391	2	28	0.2481	3.3873	3.77114	Up	6.49988e-07	2.90841e-06
Unigene5544_All	1334	10	140	0.3636	4.9642	3.77114	Up	4.86818e-30	6.31939e-29
Unigene5862_All	278	1	14	0.1745	2.3821	3.77094	Up	0.00061905	0.0018857
Unigene15376_All	273	1	14	0.1777	2.4257	3.77089	Up	0.00061905	0.00188496
Unigene22753_All	267	1	14	0.1817	2.4802	3.77083	Up	0.00061905	0.00188599
Unigene7487_All	323	1	14	0.1502	2.0502	3.77081	Up	0.00061905	0.00188614
Unigene22308_All	323	1	14	0.1502	2.0502	3.77081	Up	0.00061905	0.00188482
Unigene13677_All	224	1	14	0.2166	2.9564	3.77074	Up	0.00061905	0.00188526
Unigene6070_All	1083	2	28	0.0896	1.2229	3.77066	Up	6.49988e-07	2.90808e-06
Unigene22992_All	325	1	14	0.1493	2.0376	3.77058	Up	0.00061905	0.00188541
Unigene6106_All	2029	44	615	1.0519	14.3374	3.76871	Up	5.76596e-127	2.72687e-125
CL1034.Contig2_All	2050	1	14	0.0237	0.323	3.76858	Up	0.00061905	0.00188511
CL4720.Contig1_All	1258	32	446	1.2339	16.7699	3.76458	Up	1.93291e-92	6.56702e-91
CL896.Contig2_All	1713	12	167	0.3398	4.6114	3.76245	Up	1.64461e-35	2.43962e-34
CL1756.Contig2_All	1034	6	83	0.2815	3.7969	3.75362	Up	2.87444e-18	2.53943e-17
CL1114.Contig1_All	1119	91	1258	3.9449	53.1774	3.75275	Up	4.69748e-257	4.82998e-255
Unigene5844_All	651	10	138	0.7451	10.0271	3.75033	Up	1.65692e-29	2.1177e-28
CL307.Contig2_All	946	5	69	0.2564	3.4501	3.75017	Up	2.21824e-15	1.7358e-14
CL2713.Contig1_All	1480	9	124	0.295	3.9631	3.74784	Up	1.23306e-26	1.44384e-25
Unigene8680_All	1063	102	1399	4.6547	62.253	3.74138	Up	5.6704e-285	6.67583e-283
CL341.Contig1_All	1384	34	465	1.1917	15.8925	3.73725	Up	9.1872e-96	3.26359e-94
CL4699.Contig1_All	2398	52	711	1.0519	14.0248	3.73691	Up	1.50253e-145	8.28177e-144
CL3918.Contig3_All	703	3	41	0.207	2.7587	3.73629	Up	1.41242e-09	7.81829e-09
Unigene7632_All	692	25	341	1.7525	23.309	3.7334	Up	1.38635e-70	3.64539e-69
CL790.Contig6_All	2564	2	27	0.0378	0.4981	3.71998	Up	1.20379e-06	5.23847e-06
Unigene22152_All	283	2	27	0.3428	4.5129	3.71862	Up	1.20379e-06	5.23964e-06
Unigene19483_All	437	2	27	0.222	2.9225	3.71857	Up	1.20379e-06	5.23905e-06
CL1516.Contig3_All	210	2	27	0.462	6.0816	3.71849	Up	1.20379e-06	5.24081e-06
Unigene19637_All	320	2	27	0.3032	3.9911	3.71844	Up	1.20379e-06	5.24022e-06
Unigene9521_All	635	2	27	0.1528	2.0113	3.71841	Up	1.20379e-06	5.2414e-06
CL147.Contig5_All	1726	12	162	0.3373	4.4397	3.71836	Up	3.49522e-34	5.01123e-33
CL566.Contig2_All	1161	7	94	0.2925	3.8298	3.71076	Up	2.36506e-20	2.26225e-19
CL1156.Contig1_All	623	5	67	0.3893	5.087	3.70786	Up	7.54732e-15	5.72759e-14
Unigene5483_All	612	5	67	0.3963	5.1784	3.70784	Up	7.54732e-15	5.7287e-14
Unigene19718_All	1559	12	160	0.3734	4.8546	3.70056	Up	1.18358e-33	1.67355e-32
Unigene22500_All	343	3	40	0.4243	5.5162	3.70052	Up	2.60824e-09	1.41778e-08
CL1125.Contig1_All	2000	3	40	0.0728	0.946	3.69983	Up	2.60824e-09	1.41758e-08
CL1215.Contig2_All	1179	9	119	0.3703	4.7743	3.68852	Up	2.61196e-25	2.93077e-24
Unigene4527_All	1121	14	184	0.6058	7.7641	3.67991	Up	2.51244e-38	3.96868e-37
Unigene8508_All	1016	22	289	1.0504	13.4549	3.67912	Up	2.30208e-59	5.21568e-58
CL5146.Contig2_All	830	9	118	0.526	6.7248	3.67636	Up	4.80224e-25	5.3514e-24
Unigene6620_All	932	120	1563	6.2458	79.3267	3.66685	Up	0	0
CL1725.Contig3_All	1179	1	13	0.0411	0.5216	3.66573	Up	0.00115088	0.00333273
Unigene22731_All	262	1	13	0.1851	2.347	3.66444	Up	0.00115088	0.00333496
Unigene22812_All	295	1	13	0.1644	2.0845	3.66442	Up	0.00115088	0.00333323
Unigene5636_All	274	1	13	0.177	2.2442	3.66438	Up	0.00115088	0.00333298
Unigene13495_All	713	4	52	0.2721	3.4498	3.6643	Up	1.09328e-11	6.96602e-11
Unigene23147_All	306	1	13	0.1585	2.0095	3.66428	Up	0.00115088	0.00333595
CL1581.Contig2_All	344	1	13	0.141	1.7876	3.66426	Up	0.00115088	0.00333447
Unigene11460_All	243	1	13	0.1996	2.5305	3.66424	Up	0.00115088	0.00333422
Unigene22720_All	230	1	13	0.2109	2.6736	3.66415	Up	0.00115088	0.00333571
Unigene22499_All	230	1	13	0.2109	2.6736	3.66415	Up	0.00115088	0.00333546
Unigene5657_All	285	1	13	0.1702	2.1576	3.66412	Up	0.00115088	0.00333174
CL3532.Contig2_All	804	6	78	0.362	4.589	3.66412	Up	6.09792e-17	5.10373e-16
Unigene23012_All	303	1	13	0.1601	2.0294	3.66401	Up	0.00115088	0.00333347
Unigene22831_All	204	1	13	0.2378	3.0143	3.664	Up	0.00115088	0.00333248
Unigene22933_All	348	1	13	0.1394	1.767	3.664	Up	0.00115088	0.00333471
CL1432.Contig2_All	237	1	13	0.2047	2.5946	3.66393	Up	0.00115088	0.00333397
Unigene20939_All	357	2	26	0.2718	3.4449	3.66384	Up	2.2247e-06	9.42842e-06
Unigene22781_All	266	1	13	0.1824	2.3117	3.66378	Up	0.00115088	0.00333372
Unigene22714_All	261	1	13	0.1859	2.356	3.66374	Up	0.00115088	0.00333199
CL233.Contig2_All	673	1	13	0.0721	0.9137	3.66365	Up	0.00115088	0.00333521
CL3082.Contig1_All	1308	2	26	0.0742	0.9402	3.66348	Up	2.2247e-06	9.42945e-06
Unigene18_All	1441	1	13	0.0337	0.4267	3.6624	Up	0.00115088	0.00333224
Unigene17666_All	1447	13	168	0.4358	5.4918	3.65554	Up	6.20106e-35	9.05731e-34
CL2669.Contig4_All	1644	9	116	0.2656	3.3376	3.65148	Up	1.62047e-24	1.78083e-23
Unigene17646_All	541	8	103	0.7173	9.0057	3.65019	Up	6.59666e-22	6.67702e-21
Unigene6301_All	1630	40	513	1.1904	14.887	3.64453	Up	2.20734e-103	8.55048e-102
CL1288.Contig2_All	3328	4	51	0.0583	0.7249	3.63621	Up	2.0108e-11	1.26019e-10
Unigene5713_All	527	8	102	0.7364	9.1552	3.63603	Up	1.21081e-21	1.21452e-20
CL212.Contig1_All	521	17	216	1.5828	19.6107	3.63109	Up	2.81614e-44	5.02943e-43
Unigene10412_All	1447	6	76	0.2011	2.4844	3.62691	Up	2.05724e-16	1.6874e-15
CL3565.Contig2_All	898	3	38	0.1621	2.0016	3.6262	Up	8.85266e-09	4.62377e-08
CL229.Contig6_All	1723	37	467	1.0417	12.8206	3.62145	Up	9.016e-94	3.10649e-92
CL1788.Contig6_All	651	2	25	0.149	1.8165	3.60778	Up	4.10202e-06	1.68851e-05
Unigene13559_All	266	2	25	0.3647	4.4456	3.6076	Up	4.10202e-06	1.68834e-05
Unigene22241_All	650	4	50	0.2985	3.6386	3.60758	Up	3.69354e-11	2.27563e-10
Unigene13705_All	317	4	50	0.6121	7.4608	3.60749	Up	3.69354e-11	2.27491e-10
Unigene18120_All	202	2	25	0.4803	5.8542	3.60746	Up	4.10202e-06	1.68887e-05
CL1514.Contig2_All	636	4	50	0.3051	3.7187	3.60744	Up	3.69354e-11	2.27527e-10
CL4169.Contig2_All	1158	2	25	0.0838	1.0212	3.60717	Up	4.10202e-06	1.68869e-05
CL956.Contig1_All	1518	19	236	0.6072	7.3539	3.59827	Up	6.80368e-48	1.29903e-46
CL307.Contig5_All	892	5	62	0.2719	3.2878	3.59597	Up	1.58394e-13	1.12472e-12
Unigene18743_All	263	28	347	5.1645	62.4094	3.59506	Up	1.15582e-69	3.01884e-68
Unigene3812_All	1052	16	198	0.7378	8.9028	3.59296	Up	2.29456e-40	3.79367e-39
Unigene22562_All	538	3	37	0.2705	3.2531	3.58811	Up	1.62687e-08	8.34289e-08
CL1637.Contig1_All	1349	7	86	0.2517	3.0155	3.58262	Up	3.05784e-18	2.69656e-17
CL70.Contig4_All	2930	7	86	0.1159	1.3884	3.58247	Up	3.05784e-18	2.69717e-17
CL307.Contig3_All	925	5	61	0.2622	3.1194	3.57253	Up	2.90228e-13	2.03087e-12
CL4371.Contig1_All	478	5	61	0.5074	6.0364	3.57249	Up	2.90228e-13	2.03123e-12
Unigene22310_All	700	5	61	0.3465	4.122	3.57242	Up	2.90228e-13	2.0305e-12
CL2798.Contig1_All	1832	5	61	0.1324	1.575	3.57238	Up	2.90228e-13	2.0316e-12
CL229.Contig1_All	543	5	61	0.4467	5.3138	3.57237	Up	2.90228e-13	2.03196e-12
Unigene823_All	273	6	73	1.0661	12.6484	3.56854	Up	1.26616e-15	1.00307e-14
Unigene22432_All	701	6	73	0.4152	4.9258	3.56848	Up	1.26616e-15	1.00287e-14
CL802.Contig1_All	1756	1678	20378	46.3543	548.925	3.56583	Up	0	0
Unigene12174_All	1029	10	121	0.4714	5.5622	3.56063	Up	5.07232e-25	5.64914e-24
Unigene19686_All	426	10	121	1.1387	13.4354	3.56058	Up	5.07232e-25	5.64752e-24
CL3743.Contig2_All	1238	324	3897	12.6954	148.897	3.55194	Up	0	0
Unigene3772_All	425	1	12	0.1141	1.3356	3.54912	Up	0.00213126	0.0058807
Unigene3882_All	355	1	12	0.1366	1.5989	3.54905	Up	0.00213126	0.00587612
Unigene22176_All	343	1	12	0.1414	1.6549	3.54889	Up	0.00213126	0.00587737
Unigene22834_All	255	1	12	0.1902	2.226	3.54886	Up	0.00213126	0.00587404
Unigene22165_All	201	1	12	0.2413	2.824	3.54884	Up	0.00213126	0.00588111
Unigene22950_All	277	1	12	0.1751	2.0492	3.54881	Up	0.00213126	0.00587363
Unigene11640_All	302	1	12	0.1606	1.8795	3.54881	Up	0.00213126	0.00587986
CL5084.Contig3_All	455	1	12	0.1066	1.2475	3.54876	Up	0.00213126	0.00587321
Unigene5629_All	215	1	12	0.2256	2.6401	3.54875	Up	0.00213126	0.00587695
Unigene5823_All	217	3	36	0.6706	7.8473	3.54867	Up	2.98446e-08	1.50435e-07
Unigene22541_All	906	5	60	0.2677	3.1326	3.54867	Up	5.31182e-13	3.65912e-12
CL1551.Contig4_All	437	2	24	0.222	2.5978	3.54866	Up	7.5451e-06	3.01255e-05
Unigene22897_All	244	1	12	0.1988	2.3263	3.54865	Up	0.00213126	0.00587903
Unigene22849_All	248	1	12	0.1956	2.2888	3.54861	Up	0.00213126	0.00588153
CL4342.Contig2_All	315	1	12	0.154	1.802	3.5486	Up	0.00213126	0.00587529
CL4274.Contig2_All	211	1	12	0.2299	2.6901	3.54858	Up	0.00213126	0.00587654
CL3068.Contig1_All	247	1	12	0.1964	2.2981	3.54857	Up	0.00213126	0.00587945
Unigene23048_All	247	1	12	0.1964	2.2981	3.54857	Up	0.00213126	0.00587487
Unigene7711_All	454	2	24	0.2137	2.5005	3.54856	Up	7.5451e-06	3.01286e-05
Unigene22723_All	232	1	12	0.2091	2.4466	3.54851	Up	0.00213126	0.00588028
Unigene2480_All	649	2	24	0.1495	1.7492	3.54848	Up	7.5451e-06	3.01317e-05
Unigene22870_All	254	1	12	0.191	2.2347	3.54844	Up	0.00213126	0.00587446
CL1480.Contig5_All	1673	1	12	0.029	0.3393	3.54844	Up	0.00213126	0.0058728
Unigene19754_All	260	1	12	0.1866	2.1832	3.54842	Up	0.00213126	0.0058757
Unigene7506_All	279	1	12	0.1739	2.0345	3.54834	Up	0.00213126	0.0058782
Unigene19729_All	242	1	12	0.2005	2.3455	3.54822	Up	0.00213126	0.00587778
CL1457.Contig4_All	797	1	12	0.0609	0.7122	3.54777	Up	0.00213126	0.00587861
CL11.Contig26_All	2369	17	202	0.3481	4.0333	3.53439	Up	1.31258e-40	2.18589e-39
Unigene2992_All	636	53	627	4.0424	46.6323	3.52805	Up	1.2192e-122	5.62261e-121
CL758.Contig5_All	3367	5	59	0.072	0.8289	3.52513	Up	9.7104e-13	6.59127e-12
Unigene15741_All	731	5	59	0.3318	3.8178	3.52436	Up	9.7104e-13	6.59012e-12
CL2618.Contig1_All	2557	18	212	0.3415	3.9218	3.52156	Up	2.01776e-42	3.47153e-41
CL890.Contig3_All	1205	4	47	0.161	1.845	3.51849	Up	2.27036e-10	1.32684e-09
Unigene15446_All	334	4	47	0.5809	6.6562	3.51834	Up	2.27036e-10	1.32704e-09
CL2693.Contig2_All	2575	4	47	0.0754	0.8634	3.51739	Up	2.27036e-10	1.32664e-09
Unigene9454_All	1485	15	176	0.49	5.6061	3.51614	Up	2.04936e-35	3.03425e-34
CL4899.Contig1_All	881	7	82	0.3854	4.4026	3.51393	Up	3.41068e-17	2.89062e-16
CL4985.Contig1_All	1337	21	246	0.7619	8.7032	3.51387	Up	6.68568e-49	1.29684e-47
Unigene16232_All	758	20	234	1.2799	14.6024	3.5121	Up	1.4393e-46	2.6798e-45
CL682.Contig3_All	703	3	35	0.207	2.355	3.50802	Up	5.46472e-08	2.69154e-07
Unigene22506_All	290	3	35	0.5018	5.7088	3.508	Up	5.46472e-08	2.69018e-07
Unigene11543_All	667	3	35	0.2182	2.4821	3.50784	Up	5.46472e-08	2.69086e-07
CL3767.Contig2_All	658	3	35	0.2212	2.516	3.50771	Up	5.46472e-08	2.6912e-07
CL434.Contig3_All	1031	3	35	0.1412	1.6058	3.50748	Up	5.46472e-08	2.69052e-07
CL749.Contig2_All	1643	10	116	0.2952	3.3396	3.49991	Up	1.02558e-23	1.09796e-22
Unigene11429_All	438	2	23	0.2215	2.4839	3.48723	Up	1.38418e-05	5.36557e-05
Unigene18695_All	783	2	23	0.1239	1.3894	3.48721	Up	1.38418e-05	5.36504e-05
CL2986.Contig1_All	600	4	46	0.3234	3.6265	3.48719	Up	4.14676e-10	2.3785e-09
CL3046.Contig2_All	1394	4	46	0.1392	1.5609	3.48715	Up	4.14676e-10	2.37885e-09
Unigene19374_All	297	2	23	0.3267	3.6631	3.48703	Up	1.38418e-05	5.36611e-05
CL980.Contig2_All	3874	9	103	0.1127	1.2576	3.48011	Up	4.13222e-21	4.06535e-20
Unigene5187_All	1156	177	2024	7.4274	82.8188	3.47903	Up	0	0
Unigene11512_All	405	18	205	2.156	23.9428	3.47316	Up	1.33459e-40	2.22064e-39
CL223.Contig1_All	1963	12	136	0.2965	3.2771	3.46632	Up	2.32902e-27	2.77637e-26
Unigene4819_All	497	3	34	0.2928	3.2359	3.46618	Up	9.98668e-08	4.81171e-07
Unigene11563_All	341	3	34	0.4268	4.7163	3.46602	Up	9.98668e-08	4.8123e-07
Unigene22599_All	565	3	34	0.2576	2.8465	3.46598	Up	9.98668e-08	4.81409e-07
Unigene15472_All	661	3	34	0.2202	2.4331	3.46591	Up	9.98668e-08	4.81349e-07
CL3340.Contig3_All	1057	3	34	0.1377	1.5215	3.46589	Up	9.98668e-08	4.8129e-07
Unigene896_All	588	323	3658	26.647	294.268	3.46508	Up	0	0
CL111.Contig1_All	1039	216	2434	10.0847	110.811	3.45786	Up	0	0
Unigene9596_All	707	35	394	2.4014	26.3605	3.45643	Up	2.4793e-76	6.98596e-75
Unigene2018_All	2089	9	101	0.209	2.287	3.45188	Up	1.36689e-20	1.32142e-19
Unigene4845_All	750	37	415	2.3931	26.1736	3.45116	Up	3.2739e-80	9.6652e-79
CL3658.Contig2_All	2104	7	78	0.1614	1.7536	3.44161	Up	3.7498e-16	3.04366e-15
Unigene327_All	1005	8	89	0.3861	4.1889	3.43952	Up	3.04032e-18	2.68232e-17
Unigene7919_All	2001	27	300	0.6545	7.0917	3.43767	Up	3.21362e-58	7.18483e-57
CL164.Contig1_All	1397	23	254	0.7986	8.6003	3.42884	Up	2.0459e-49	4.00034e-48
CL4667.Contig1_All	822	28	309	1.6524	17.7813	3.42773	Up	8.96878e-60	2.04389e-58
CL1288.Contig4_All	2098	1	11	0.0231	0.248	3.42438	Up	0.00392932	0.0101925
CL3924.Contig2_All	504	1	11	0.0962	1.0324	3.42382	Up	0.00392932	0.010181
CL584.Contig4_All	1061	1	11	0.0457	0.4904	3.42369	Up	0.00392932	0.0101877
CL310.Contig1_All	822	3	33	0.177	1.899	3.42342	Up	1.82129e-07	8.57174e-07
CL4806.Contig1_All	544	2	22	0.1783	1.9129	3.42338	Up	2.53218e-05	9.50366e-05
Unigene23158_All	250	1	11	0.194	2.0813	3.42336	Up	0.00392932	0.0101796
Unigene22563_All	226	1	11	0.2146	2.3023	3.42335	Up	0.00392932	0.0101843
Unigene22863_All	200	1	11	0.2425	2.6016	3.42334	Up	0.00392932	0.0101864
Unigene4058_All	659	3	33	0.2208	2.3687	3.42328	Up	1.82129e-07	8.56864e-07
CL5015.Contig1_All	290	2	22	0.3345	3.5884	3.42326	Up	2.53218e-05	9.50183e-05
Unigene23018_All	205	1	11	0.2366	2.5381	3.42323	Up	0.00392932	0.0101823
Unigene22703_All	410	2	22	0.2366	2.5381	3.42323	Up	2.53218e-05	9.50092e-05
Unigene19706_All	376	2	22	0.258	2.7676	3.42319	Up	2.53218e-05	9.50458e-05
CL4088.Contig2_All	283	1	11	0.1714	1.8386	3.42317	Up	0.00392932	0.0101891
Unigene19670_All	230	1	11	0.2109	2.2623	3.42316	Up	0.00392932	0.0101918
Unigene22662_All	208	1	11	0.2332	2.5015	3.42315	Up	0.00392932	0.0101911
CL3600.Contig2_All	1136	8	88	0.3416	3.6642	3.42312	Up	5.52066e-18	4.82365e-17
Unigene19520_All	437	2	22	0.222	2.3813	3.42312	Up	2.53218e-05	9.5e-05
Unigene22204_All	234	1	11	0.2073	2.2236	3.42311	Up	0.00392932	0.0101938
CL1728.Contig2_All	234	1	11	0.2073	2.2236	3.42311	Up	0.00392932	0.0101884
CL1720.Contig2_All	202	2	22	0.4803	5.1517	3.42304	Up	2.53218e-05	9.50275e-05
Unigene7671_All	315	1	11	0.154	1.6518	3.42304	Up	0.00392932	0.0101904
Unigene22332_All	204	1	11	0.2378	2.5506	3.42302	Up	0.00392932	0.0101871
Unigene17498_All	245	1	11	0.198	2.1237	3.42301	Up	0.00392932	0.0101789
Unigene22548_All	413	3	33	0.3524	3.7795	3.42291	Up	1.82129e-07	8.5707e-07
Unigene22342_All	237	1	11	0.2047	2.1954	3.4229	Up	0.00392932	0.010183
CL972.Contig1_All	377	1	11	0.1287	1.3802	3.42279	Up	0.00392932	0.0101932
CL231.Contig1_All	228	1	11	0.2128	2.2821	3.42279	Up	0.00392932	0.0101898
CL233.Contig5_All	1083	3	33	0.1344	1.4413	3.42277	Up	1.82129e-07	8.56967e-07
Unigene23025_All	276	1	11	0.1758	1.8852	3.42271	Up	0.00392932	0.010185
Unigene5493_All	293	1	11	0.1656	1.7758	3.42269	Up	0.00392932	0.0101837
CL1152.Contig2_All	1484	1	11	0.0327	0.3506	3.42246	Up	0.00392932	0.0101803
CL1288.Contig6_All	2076	1	11	0.0234	0.2506	3.42081	Up	0.00392932	0.0101816
CL758.Contig4_All	2944	1	11	0.0165	0.1767	3.42076	Up	0.00392932	0.0101857
CL4935.Contig1_All	1067	5	54	0.2273	2.3939	3.39669	Up	1.94514e-11	1.21963e-10
CL1153.Contig7_All	1449	5	54	0.1674	1.7628	3.3965	Up	1.94514e-11	1.22002e-10
CL90.Contig4_All	883	5	54	0.2747	2.8927	3.39649	Up	1.94514e-11	1.21983e-10
Unigene7995_All	479	5	54	0.5064	5.3325	3.39646	Up	1.94514e-11	1.21944e-10
CL315.Contig2_All	2012	92	992	2.2181	23.3217	3.39428	Up	1.15052e-186	8.34912e-185
CL3996.Contig2_All	1443	67	722	2.2523	23.6672	3.39342	Up	2.64144e-136	1.35262e-134
Unigene5913_All	298	4	43	0.6511	6.8254	3.38996	Up	2.50256e-09	1.36299e-08
CL3963.Contig1_All	1023	4	43	0.1897	1.9882	3.38967	Up	2.50256e-09	1.3628e-08
CL99.Contig3_All	865	15	161	0.8412	8.8041	3.38765	Up	1.5778e-31	2.12678e-30
CL2093.Contig3_All	1220	7	75	0.2783	2.9079	3.38526	Up	2.24086e-15	1.75209e-14
CL4905.Contig3_All	5531	27	289	0.2368	2.4716	3.3837	Up	2.20332e-55	4.72284e-54
CL1489.Contig3_All	862	3	32	0.1688	1.756	3.37891	Up	3.31434e-07	1.52271e-06
Unigene13482_All	477	3	32	0.3051	3.1733	3.37863	Up	3.31434e-07	1.52253e-06
CL3058.Contig3_All	1399	9	96	0.3121	3.2459	3.37854	Up	2.68318e-19	2.47014e-18
Unigene22273_All	585	3	32	0.2488	2.5874	3.37844	Up	3.31434e-07	1.52289e-06
Unigene23518_All	771	3	32	0.1888	1.9632	3.37828	Up	3.31434e-07	1.52235e-06
CL1683.Contig1_All	1102	3	32	0.1321	1.3736	3.37826	Up	3.31434e-07	1.52217e-06
Unigene4791_All	373	17	181	2.2109	22.9533	3.376	Up	3.62706e-35	5.34176e-34
Unigene17609_All	448	5	53	0.5414	5.596	3.36963	Up	3.52788e-11	2.17494e-10
CL4694.Contig1_All	2071	20	211	0.4685	4.8192	3.36267	Up	1.27711e-40	2.12864e-39
Unigene11929_All	3217	13	137	0.196	2.0144	3.36142	Up	7.40424e-27	8.725e-26
CL1595.Contig2_All	909	2	21	0.1067	1.0928	3.3564	Up	4.61822e-05	0.000167505
CL3951.Contig1_All	463	2	21	0.2095	2.1454	3.35622	Up	4.61822e-05	0.000167458
Unigene22645_All	400	2	21	0.2425	2.4833	3.3562	Up	4.61822e-05	0.000167521
CL421.Contig20_All	316	2	21	0.307	3.1435	3.35606	Up	4.61822e-05	0.000167443
CL382.Contig1_All	308	2	21	0.315	3.2251	3.35592	Up	4.61822e-05	0.000167489
CL2376.Contig2_All	259	2	21	0.3746	3.8353	3.35592	Up	4.61822e-05	0.000167536
Unigene22634_All	339	2	21	0.2862	2.9302	3.3559	Up	4.61822e-05	0.000167474
Unigene9621_All	256	2	21	0.379	3.8802	3.35586	Up	4.61822e-05	0.000167427
Unigene22276_All	423	2	21	0.2294	2.3483	3.35568	Up	4.61822e-05	0.000167412
CL5125.Contig2_All	2534	4	42	0.0766	0.784	3.35544	Up	4.5407e-09	2.42692e-08
CL3321.Contig1_All	208	41	430	9.5619	97.787	3.35427	Up	5.10152e-81	1.51989e-79
Unigene9921_All	670	7	73	0.5068	5.1538	3.34615	Up	7.34056e-15	5.57285e-14
Unigene4889_All	996	12	125	0.5844	5.9365	3.34458	Up	1.60844e-24	1.7681e-23
Unigene22583_All	845	5	52	0.287	2.9109	3.34234	Up	6.38902e-11	3.88172e-10
CL5054.Contig2_All	2271	5	52	0.1068	1.0831	3.34218	Up	6.38902e-11	3.88112e-10
Unigene541_All	995	8	83	0.39	3.9458	3.33877	Up	1.0749e-16	8.91612e-16
CL2492.Contig1_All	1646	146	1510	4.3027	43.3934	3.33416	Up	1.11021e-278	1.26873e-276
Unigene428_All	1514	6	62	0.1922	1.9371	3.33322	Up	9.14868e-13	6.21864e-12
Unigene3715_All	385	3	31	0.378	3.8087	3.33284	Up	6.0175e-07	2.70281e-06
CL307.Contig4_All	913	12	124	0.6376	6.4243	3.33282	Up	2.90302e-24	3.16353e-23
CL3093.Contig1_All	957	3	31	0.1521	1.5322	3.33251	Up	6.0175e-07	2.7025e-06
Unigene6109_All	990	19	195	0.931	9.317	3.32301	Up	2.89306e-37	4.46494e-36
CL217.Contig2_All	1346	8	82	0.2883	2.8817	3.32128	Up	1.94083e-16	1.59394e-15
Unigene15878_All	3033	52	533	0.8317	8.3125	3.32115	Up	3.7333e-99	1.3882e-97
Unigene8452_All	723	4	41	0.2684	2.6824	3.32107	Up	8.22364e-09	4.30793e-08
CL123.Contig1_All	702	9	92	0.6219	6.1991	3.3173	Up	2.86032e-18	2.52752e-17
CL248.Contig1_All	3887	5	51	0.0624	0.6206	3.31405	Up	1.1553e-10	6.87864e-10
CL1673.Contig1_All	1259	18	183	0.6935	6.8755	3.3095	Up	6.18054e-35	9.03073e-34
Unigene16030_All	1255	61	619	2.3578	23.3304	3.3067	Up	1.97243e-114	8.54041e-113
CL5006.Contig3_All	2733	8	81	0.142	1.4019	3.30342	Up	3.50078e-16	2.84568e-15
CL4917.Contig2_All	4111	33	334	0.3894	3.843	3.30291	Up	1.99604e-62	4.71987e-61
Unigene4428_All	856	30	302	1.7001	16.6882	3.29514	Up	1.78543e-56	3.89566e-55
CL1013.Contig3_All	2151	117	1176	2.6386	25.8609	3.29293	Up	5.25276e-215	4.35521e-213
CL419.Contig1_All	1588	1	10	0.0305	0.2979	3.28795	Up	0.00720752	0.0175686
CL3136.Contig1_All	501	2	20	0.1936	1.8883	3.28594	Up	8.39502e-05	0.000293325
Unigene22919_All	236	1	10	0.2055	2.0043	3.28589	Up	0.00720752	0.0175522
CL803.Contig5_All	272	1	10	0.1783	1.739	3.28588	Up	0.00720752	0.0175511
Unigene22375_All	417	1	10	0.1163	1.1343	3.28588	Up	0.00720752	0.0175303
CL1920.Contig4_All	562	1	10	0.0863	0.8417	3.28587	Up	0.00720752	0.0175467
Unigene23367_All	274	1	10	0.177	1.7263	3.28586	Up	0.00720752	0.0175544
Unigene23070_All	217	1	10	0.2235	2.1798	3.28585	Up	0.00720752	0.0175566
Unigene23256_All	217	1	10	0.2235	2.1798	3.28585	Up	0.00720752	0.017539
Unigene23097_All	202	1	10	0.2401	2.3417	3.28585	Up	0.00720752	0.0175346
Unigene9913_All	288	1	10	0.1684	1.6424	3.28584	Up	0.00720752	0.0175631
Unigene22948_All	215	1	10	0.2256	2.2001	3.28573	Up	0.00720752	0.0175489
CL2887.Contig2_All	889	5	50	0.2728	2.6604	3.28573	Up	2.08576e-10	1.22207e-09
Unigene17709_All	688	4	40	0.282	2.7501	3.28572	Up	1.48653e-08	7.64029e-08
Unigene23270_All	240	1	10	0.2021	1.9709	3.28571	Up	0.00720752	0.017561
CL16.Contig3_All	994	1	10	0.0488	0.4759	3.28571	Up	0.00720752	0.0175412
Unigene22819_All	218	1	10	0.2225	2.1698	3.28568	Up	0.00720752	0.01755
CL1509.Contig2_All	266	2	20	0.3647	3.5565	3.28568	Up	8.39502e-05	0.000293351
Unigene13631_All	375	2	20	0.2587	2.5228	3.28567	Up	8.39502e-05	0.000293404
Unigene22708_All	371	2	20	0.2615	2.55	3.28561	Up	8.39502e-05	0.000293167
Unigene24063_All	389	1	10	0.1247	1.216	3.28561	Up	0.00720752	0.0175379
Unigene22741_All	211	1	10	0.2299	2.2418	3.28558	Up	0.00720752	0.0175478
Unigene16722_All	438	14	140	1.5505	15.1192	3.28558	Up	6.89526e-27	8.13015e-26
Unigene22994_All	210	1	10	0.231	2.2525	3.28556	Up	0.00720752	0.0175445
Unigene22848_All	210	1	10	0.231	2.2525	3.28556	Up	0.00720752	0.0175357
Unigene22540_All	242	2	20	0.4009	3.9092	3.28556	Up	8.39502e-05	0.000293194
CL4014.Contig1_All	1294	33	330	1.2371	12.063	3.28555	Up	2.08544e-61	4.8605e-60
Unigene23085_All	248	1	10	0.1956	1.9073	3.28555	Up	0.00720752	0.0175577
CL4612.Contig2_All	396	1	10	0.1225	1.1945	3.28555	Up	0.00720752	0.0175368
CL2981.Contig2_All	220	1	10	0.2205	2.1501	3.28555	Up	0.00720752	0.0175401
Unigene19694_All	262	6	60	1.1109	10.8324	3.28555	Up	2.98088e-12	1.96385e-11
Unigene11428_All	490	2	20	0.198	1.9307	3.28555	Up	8.39502e-05	0.00029343
Unigene24301_All	225	1	10	0.2156	2.1023	3.28554	Up	0.00720752	0.0175708
Unigene24083_All	236	2	20	0.4111	4.0086	3.28554	Up	8.39502e-05	0.000293378
Unigene17749_All	232	1	10	0.2091	2.0389	3.28553	Up	0.00720752	0.0175533
Unigene22995_All	221	1	10	0.2195	2.1403	3.28552	Up	0.00720752	0.0175423
Unigene15734_All	220	2	20	0.441	4.3001	3.28552	Up	8.39502e-05	0.00029322
Unigene17759_All	329	2	20	0.2949	2.8755	3.28552	Up	8.39502e-05	0.000293246
Unigene23114_All	273	1	10	0.1777	1.7327	3.28551	Up	0.00720752	0.0175314
Unigene3525_All	320	1	10	0.1516	1.4782	3.2855	Up	0.00720752	0.0175599
Unigene22997_All	246	1	10	0.1972	1.9228	3.28548	Up	0.00720752	0.0175555
CL2654.Contig2_All	937	4	40	0.2071	2.0193	3.28546	Up	1.48653e-08	7.63928e-08
Unigene22627_All	206	1	10	0.2355	2.2962	3.28545	Up	0.00720752	0.0175675
Unigene13617_All	314	1	10	0.1545	1.5064	3.28543	Up	0.00720752	0.0175642
Unigene19508_All	310	1	10	0.1565	1.5259	3.28543	Up	0.00720752	0.0175456
Unigene3794_All	237	1	10	0.2047	1.9958	3.28538	Up	0.00720752	0.0175664
CL1714.Contig1_All	312	1	10	0.1555	1.5161	3.28538	Up	0.00720752	0.0175697
CL29.Contig12_All	1096	6	60	0.2656	2.5895	3.28535	Up	2.98088e-12	1.96419e-11
Unigene23194_All	266	1	10	0.1824	1.7783	3.28532	Up	0.00720752	0.0175324
CL884.Contig1_All	203	1	10	0.239	2.3301	3.28531	Up	0.00720752	0.017562
Unigene22309_All	469	2	20	0.2069	2.0171	3.28528	Up	8.39502e-05	0.000293141
CL803.Contig4_All	384	2	20	0.2527	2.4636	3.28527	Up	8.39502e-05	0.000293299
Unigene23307_All	319	1	10	0.1521	1.4828	3.28523	Up	0.00720752	0.0175335
CL514.Contig2_All	276	1	10	0.1758	1.7138	3.28519	Up	0.00720752	0.0175653
Unigene13870_All	1251	2	20	0.0776	0.7562	3.28464	Up	8.39502e-05	0.000293273
Unigene21_All	1463	1	10	0.0332	0.3233	3.28362	Up	0.00720752	0.0175588
CL1222.Contig2_All	2033	1	10	0.0239	0.2327	3.28339	Up	0.00720752	0.0175434
CL3650.Contig1_All	1078	42	417	1.89	18.2976	3.2752	Up	5.83418e-77	1.65467e-75
Unigene18516_All	703	29	287	2.0011	19.3109	3.27055	Up	2.18092e-53	4.53029e-52
Unigene18033_All	1204	89	879	3.5858	34.5333	3.26762	Up	5.01688e-160	3.06431e-158
CL909.Contig2_All	1872	41	404	1.0624	10.2083	3.26434	Up	2.1898e-74	6.01793e-73
CL675.Contig10_All	1658	159	1566	4.652	44.6769	3.26361	Up	2.37704e-283	2.7651e-281
Unigene2016_All	751	6	59	0.3876	3.7161	3.26115	Up	5.36962e-12	3.48748e-11
CL4210.Contig2_All	4690	15	147	0.1551	1.4826	3.25686	Up	6.02926e-28	7.32173e-27
CL734.Contig1_All	661	4	39	0.2935	2.7909	3.2493	Up	2.68174e-08	1.35439e-07
CL4958.Contig1_All	3007	444	4326	7.1626	68.0502	3.24804	Up	0	0
CL409.Contig1_All	1526	32	311	1.0172	9.6401	3.24444	Up	2.6228e-57	5.7941e-56
CL4182.Contig2_All	603	14	136	1.1262	10.6684	3.24381	Up	7.18056e-26	8.19143e-25
Unigene17043_All	1268	189	1836	7.2305	68.4904	3.24373	Up	0	0
CL1691.Contig3_All	1617	65	630	1.95	18.4292	3.24045	Up	2.62856e-114	1.1331e-112
CL70.Contig5_All	2775	16	155	0.2797	2.6421	3.23973	Up	2.93132e-29	3.71844e-28
Unigene9436_All	223	121	1171	26.3211	248.387	3.2383	Up	7.99746e-211	6.49277e-209
Unigene4407_All	680	276	2669	19.689	185.659	3.23719	Up	0	0
CL1049.Contig3_All	2265	12	116	0.257	2.4225	3.23666	Up	3.18682e-22	3.26122e-21
Unigene5572_All	328	3	29	0.4437	4.1822	3.23661	Up	1.96896e-06	8.39569e-06
CL70.Contig2_All	273	3	29	0.5331	5.0247	3.23656	Up	1.96896e-06	8.39478e-06
CL532.Contig35_All	1259	6	58	0.2312	2.1791	3.23652	Up	9.6587e-12	6.1764e-11
Unigene3713_All	565	5	48	0.4293	4.0185	3.2266	Up	6.76462e-10	3.82321e-09
Unigene13222_All	1411	82	787	2.8191	26.383	3.2263	Up	8.69802e-142	4.64956e-140
Unigene11518_All	852	7	67	0.3985	3.7197	3.22253	Up	2.50978e-13	1.76509e-12
Unigene12601_All	840	228	2180	13.1667	122.759	3.22086	Up	0	0
CL5100.Contig3_All	1462	20	191	0.6636	6.1796	3.21913	Up	1.59992e-35	2.37423e-34
Unigene18312_All	939	306	2922	15.8081	147.194	3.21898	Up	0	0
Unigene4883_All	832	17	162	0.9912	9.2102	3.21598	Up	2.55198e-30	3.33495e-29
CL50.Contig13_All	2705	4	38	0.0717	0.6645	3.21222	Up	4.82778e-08	2.38991e-07
Unigene11479_All	400	2	19	0.2425	2.2468	3.21182	Up	0.00015206	0.000510961
Unigene5906_All	304	2	19	0.3191	2.9564	3.21176	Up	0.00015206	0.000511005
Unigene17755_All	521	6	57	0.5586	5.175	3.21167	Up	1.73481e-11	1.09232e-10
Unigene3815_All	292	4	38	0.6645	6.1557	3.21158	Up	4.82778e-08	2.38961e-07
Unigene22530_All	234	2	19	0.4146	3.8407	3.21158	Up	0.00015206	0.000510564
Unigene23000_All	489	2	19	0.1984	1.8379	3.21157	Up	0.00015206	0.000510608
Unigene22175_All	1528	2	19	0.0635	0.5882	3.21148	Up	0.00015206	0.000510784
Unigene5554_All	482	2	19	0.2013	1.8646	3.21145	Up	0.00015206	0.000510828
Unigene22640_All	334	2	19	0.2905	2.6908	3.21143	Up	0.00015206	0.000510652
Unigene22685_All	281	2	19	0.3453	3.1983	3.21138	Up	0.00015206	0.000510873
Unigene22284_All	378	2	19	0.2567	2.3776	3.21135	Up	0.00015206	0.00051074
Unigene7791_All	406	2	19	0.239	2.2136	3.21131	Up	0.00015206	0.000510917
Unigene11928_All	3076	4	38	0.0631	0.5844	3.21124	Up	4.82778e-08	2.3893e-07
Unigene17303_All	514	2	19	0.1888	1.7485	3.21119	Up	0.00015206	0.000511049
CL2046.Contig4_All	2124	2	19	0.0457	0.4231	3.21073	Up	0.00015206	0.000510696
Unigene8184_All	1349	45	427	1.6182	14.9724	3.20984	Up	2.48392e-77	7.07055e-76
Unigene13888_All	1260	9	85	0.3465	3.191	3.20308	Up	1.73532e-16	1.42757e-15
CL1855.Contig1_All	960	25	236	1.2633	11.6283	3.20237	Up	2.42692e-43	4.26204e-42
CL1167.Contig2_All	1281	52	489	1.9691	18.0566	3.19692	Up	5.42866e-88	1.75414e-86
CL3983.Contig1_All	988	82	771	4.0261	36.9125	3.19665	Up	9.45684e-138	4.89407e-136
Unigene15344_All	1684	5	47	0.144	1.3202	3.19662	Up	1.21506e-09	6.75749e-09
CL1898.Contig2_All	774	5	47	0.3134	2.8723	3.19613	Up	1.21506e-09	6.75942e-09
CL1051.Contig2_All	928	5	47	0.2614	2.3957	3.19612	Up	1.21506e-09	6.75846e-09
CL2954.Contig2_All	2116	18	169	0.4126	3.7779	3.19477	Up	2.21638e-31	2.9752e-30
Unigene5563_All	805	8	75	0.4821	4.407	3.19239	Up	1.17859e-14	8.86477e-14
CL4575.Contig2_All	1264	62	580	2.3794	21.7049	3.18935	Up	7.91714e-104	3.09141e-102
CL3660.Contig2_All	897	3	28	0.1622	1.4765	3.18634	Up	3.54736e-06	1.46998e-05
Unigene11440_All	403	3	28	0.3611	3.2865	3.18608	Up	3.54736e-06	1.47029e-05
Unigene7893_All	315	3	28	0.462	4.2046	3.186	Up	3.54736e-06	1.47014e-05
Unigene22169_All	548	3	28	0.2656	2.4169	3.18583	Up	3.54736e-06	1.46983e-05
CL4056.Contig2_All	1348	3	28	0.108	0.9825	3.18543	Up	3.54736e-06	1.46967e-05
CL4945.Contig1_All	1248	414	3855	16.092	146.112	3.18266	Up	0	0
CL159.Contig2_All	1915	26	242	0.6586	5.9775	3.18207	Up	3.78632e-44	6.75591e-43
Unigene18566_All	403	7	65	0.8426	7.6293	3.17863	Up	8.06408e-13	5.49579e-12
Unigene3983_All	2697	22	204	0.3957	3.5779	3.17663	Up	2.1691e-37	3.35694e-36
CL92.Contig1_All	1642	281	2604	8.3015	75.0143	3.17572	Up	0	0
Unigene9775_All	644	4	37	0.3013	2.7176	3.17306	Up	8.67216e-08	4.20382e-07
Unigene5535_All	440	4	37	0.441	3.9776	3.17305	Up	8.67216e-08	4.20435e-07
CL566.Contig1_All	1690	20	185	0.5741	5.178	3.17302	Up	5.2217e-34	7.45637e-33
Unigene12348_All	1032	108	998	5.0765	45.7433	3.17165	Up	1.78745e-176	1.22632e-174
Unigene11513_All	328	9	83	1.331	11.9696	3.16879	Up	5.55652e-16	4.47473e-15
CL2089.Contig2_All	765	5	46	0.3171	2.8443	3.16506	Up	2.1785e-09	1.19183e-08
CL1325.Contig4_All	919	21	193	1.1085	9.9339	3.16375	Up	2.53542e-35	3.74679e-34
Unigene18747_All	545	6	55	0.534	4.7736	3.16017	Up	5.57074e-11	3.39515e-10
CL4061.Contig2_All	1122	6	55	0.2594	2.3187	3.16007	Up	5.57074e-11	3.39569e-10
Unigene22596_All	843	6	55	0.3453	3.0861	3.15986	Up	5.57074e-11	3.39622e-10
CL2614.Contig1_All	1117	60	549	2.6057	23.2485	3.15739	Up	1.91124e-97	6.9412e-96
Unigene15175_All	1087	69	630	3.0792	27.4149	3.15433	Up	1.8047e-111	7.59476e-110
CL4410.Contig1_All	1028	26	237	1.2269	10.9051	3.15191	Up	6.83592e-43	1.18765e-41
CL4206.Contig1_All	2095	35	319	0.8104	7.2025	3.15179	Up	3.35274e-57	7.38152e-56
Unigene16393_All	1026	67	610	3.1677	28.1228	3.15023	Up	7.4801e-108	3.02378e-106
CL1160.Contig1_All	3628	12	109	0.1604	1.4211	3.14726	Up	1.86755e-20	1.79386e-19
CL3915.Contig2_All	1806	76	689	2.0414	18.0459	3.14404	Up	2.25122e-121	1.02726e-119
Unigene17145_All	1068	43	388	1.9531	17.1845	3.13727	Up	6.20058e-69	1.6002e-67
CL3001.Contig1_All	1512	125	1127	4.0103	35.2572	3.13614	Up	6.28912e-197	4.83394e-195
Unigene3868_All	263	1	9	0.1844	1.6187	3.13393	Up	0.0131427	0.0301323
Unigene23042_All	226	1	9	0.2146	1.8837	3.13385	Up	0.0131427	0.0301589
Unigene22829_All	217	1	9	0.2235	1.9618	3.13383	Up	0.0131427	0.0301909
CL1069.Contig1_All	255	1	9	0.1902	1.6695	3.13383	Up	0.0131427	0.0302105
Unigene22341_All	202	1	9	0.2401	2.1075	3.13383	Up	0.0131427	0.0301945
CL4990.Contig2_All	202	1	9	0.2401	2.1075	3.13383	Up	0.0131427	0.0301731
CL4381.Contig2_All	229	1	9	0.2118	1.859	3.13375	Up	0.0131427	0.0301341
Unigene23302_All	235	1	9	0.2064	1.8116	3.13375	Up	0.0131427	0.0301696
Unigene23361_All	243	1	9	0.1996	1.7519	3.13374	Up	0.0131427	0.0301554
Unigene22855_All	240	1	9	0.2021	1.7738	3.1337	Up	0.0131427	0.0301785
Unigene22252_All	238	1	9	0.2038	1.7887	3.13369	Up	0.0131427	0.0302176
Unigene19616_All	238	1	9	0.2038	1.7887	3.13369	Up	0.0131427	0.0302087
Unigene23354_All	249	1	9	0.1948	1.7097	3.13368	Up	0.0131427	0.030198
CL4409.Contig1_All	249	1	9	0.1948	1.7097	3.13368	Up	0.0131427	0.0301874
Unigene23743_All	690	2	18	0.1406	1.234	3.13367	Up	0.000274354	0.000888498
CL181.Contig2_All	218	1	9	0.2225	1.9528	3.13367	Up	0.0131427	0.0302016
Unigene22973_All	208	1	9	0.2332	2.0467	3.13366	Up	0.0131427	0.0301394
Unigene22772_All	437	2	18	0.222	1.9484	3.13366	Up	0.000274354	0.000888646
Unigene6808_All	444	10	90	1.0925	9.5882	3.13363	Up	4.68868e-17	3.94544e-16
Unigene23237_All	284	1	9	0.1708	1.499	3.13362	Up	0.0131427	0.0301749
CL1380.Contig1_All	507	4	36	0.3827	3.3587	3.13362	Up	1.55421e-07	7.38338e-07
Unigene23247_All	268	1	9	0.181	1.5885	3.1336	Up	0.0131427	0.0301838
Unigene11799_All	268	1	9	0.181	1.5885	3.1336	Up	0.0131427	0.0301358
Unigene23168_All	222	1	9	0.2185	1.9176	3.1336	Up	0.0131427	0.0302194
Unigene22815_All	230	1	9	0.2109	1.8509	3.1336	Up	0.0131427	0.0301518
Unigene23335_All	230	1	9	0.2109	1.8509	3.1336	Up	0.0131427	0.03015
Unigene23370_All	234	1	9	0.2073	1.8193	3.13359	Up	0.0131427	0.0302141
Unigene23060_All	244	1	9	0.1988	1.7447	3.13359	Up	0.0131427	0.0301483
CL532.Contig32_All	1171	4	36	0.1657	1.4542	3.13358	Up	1.55421e-07	7.38248e-07
Unigene23232_All	211	1	9	0.2299	2.0176	3.13356	Up	0.0131427	0.0301465
Unigene11667_All	271	1	9	0.179	1.5709	3.13356	Up	0.0131427	0.0301412
Unigene11703_All	225	1	9	0.2156	1.8921	3.13356	Up	0.0131427	0.0301767
Unigene22254_All	308	2	18	0.315	2.7644	3.13354	Up	0.000274354	0.000888203
Unigene13709_All	259	1	9	0.1873	1.6437	3.13352	Up	0.0131427	0.030166
Unigene23062_All	259	1	9	0.1873	1.6437	3.13352	Up	0.0131427	0.0301642
Unigene23046_All	245	1	9	0.198	1.7376	3.13352	Up	0.0131427	0.0301536
CL2981.Contig3_All	231	1	9	0.21	1.8429	3.13352	Up	0.0131427	0.0301963
Unigene23127_All	231	1	9	0.21	1.8429	3.13352	Up	0.0131427	0.0301571
Unigene22821_All	232	1	9	0.2091	1.835	3.13352	Up	0.0131427	0.0301891
Unigene23359_All	233	1	9	0.2082	1.8271	3.13351	Up	0.0131427	0.0301998
CL2751.Contig3_All	925	9	81	0.472	4.1421	3.1335	Up	1.77136e-15	1.3931e-14
Unigene19534_All	252	1	9	0.1925	1.6893	3.1335	Up	0.0131427	0.0301305
Unigene3759_All	300	1	9	0.1617	1.419	3.13348	Up	0.0131427	0.0301429
CL1159.Contig7_All	247	1	9	0.1964	1.7235	3.13347	Up	0.0131427	0.0301376
Unigene15635_All	278	1	9	0.1745	1.5313	3.13346	Up	0.0131427	0.0301856
Unigene4352_All	738	3	27	0.1972	1.7305	3.13346	Up	6.37262e-06	2.56174e-05
Unigene22467_All	295	2	18	0.3289	2.8862	3.13345	Up	0.000274354	0.000888277
Unigene22307_All	296	2	18	0.3278	2.8765	3.13343	Up	0.000274354	0.000888572
CL1146.Contig20_All	2728	6	54	0.1067	0.9363	3.13341	Up	9.95854e-11	5.95297e-10
Unigene23192_All	214	1	9	0.2267	1.9893	3.1334	Up	0.0131427	0.0302158
CL698.Contig6_All	214	1	9	0.2267	1.9893	3.1334	Up	0.0131427	0.0301607
Unigene22293_All	485	3	27	0.3001	2.6333	3.13336	Up	6.37262e-06	2.56147e-05
Unigene1940_All	290	1	9	0.1673	1.468	3.13334	Up	0.0131427	0.0301713
Unigene22739_All	203	1	9	0.239	2.0971	3.13331	Up	0.0131427	0.0301625
Unigene13429_All	399	2	18	0.2432	2.1339	3.13328	Up	0.000274354	0.000888425
Unigene3889_All	266	1	9	0.1824	1.6004	3.13325	Up	0.0131427	0.0302069
Unigene24200_All	386	1	9	0.1257	1.1029	3.13325	Up	0.0131427	0.0301678
Unigene23323_All	289	1	9	0.1679	1.4731	3.13318	Up	0.0131427	0.030182
CL2742.Contig2_All	615	1	9	0.0789	0.6922	3.13309	Up	0.0131427	0.0301927
CL2619.Contig5_All	1046	1	9	0.0464	0.407	3.13283	Up	0.0131427	0.0302123
CL742.Contig2_All	1607	2	18	0.0604	0.5298	3.13283	Up	0.000274354	0.000888129
CL29.Contig14_All	1221	2	18	0.0795	0.6973	3.13275	Up	0.000274354	0.000888351
CL4948.Contig1_All	997	1	9	0.0487	0.427	3.13224	Up	0.0131427	0.0302034
CL56.Contig7_All	1140	1	9	0.0426	0.3734	3.1318	Up	0.0131427	0.0301447
CL1480.Contig8_All	2086	1	9	0.0233	0.2041	3.13087	Up	0.0131427	0.0302052
CL1146.Contig36_All	2717	1	9	0.0179	0.1567	3.12997	Up	0.0131427	0.0301802
CL307.Contig1_All	449	30	269	3.2411	28.3388	3.12822	Up	3.85396e-48	7.3801e-47
Unigene8855_All	302	25	224	4.0157	35.0847	3.12712	Up	2.51398e-40	4.1494e-39
CL2075.Contig1_All	236	18	161	3.6998	32.2693	3.12464	Up	2.2709e-29	2.88915e-28
CL2309.Contig2_All	786	34	303	2.0984	18.2346	3.11932	Up	6.89684e-54	1.44264e-52
CL3619.Contig2_All	1365	10	89	0.3554	3.0841	3.11733	Up	8.3549e-17	6.95986e-16
Unigene15425_All	505	9	80	0.8645	7.4933	3.11566	Up	3.15726e-15	2.44944e-14
CL2137.Contig1_All	1744	26	231	0.7232	6.2653	3.11492	Up	2.17188e-41	3.67503e-40
CL4457.Contig1_All	1276	60	533	2.281	19.7584	3.11473	Up	1.92059e-93	6.58254e-92
CL4906.Contig1_All	820	7	62	0.4141	3.5765	3.1105	Up	4.59622e-12	2.99816e-11
Unigene22537_All	773	7	62	0.4393	3.7939	3.1104	Up	4.59622e-12	2.99866e-11
Unigene15483_All	1964	43	380	1.0621	9.152	3.10717	Up	6.1786e-67	1.54441e-65
Unigene19401_All	746	6	53	0.3902	3.3606	3.10643	Up	1.77725e-10	1.04745e-09
CL315.Contig1_All	1809	87	768	2.3329	20.0816	3.10568	Up	1.62965e-133	8.22616e-132
CL2193.Contig1_All	737	92	812	6.0554	52.1152	3.10541	Up	4.72252e-141	2.50725e-139
Unigene12010_All	2659	128	1129	2.3351	20.0841	3.1045	Up	2.32712e-195	1.77467e-193
Unigene16521_All	470	22	194	2.2706	19.5245	3.10414	Up	6.96056e-35	1.0159e-33
Unigene22527_All	571	5	44	0.4248	3.645	3.10106	Up	6.96238e-09	3.66298e-08
CL3494.Contig2_All	970	75	659	3.7507	32.1359	3.09895	Up	1.4225e-114	6.16611e-113
CL1640.Contig3_All	2606	70	615	1.303	11.1629	3.0988	Up	4.9413e-107	1.98923e-105
CL366.Contig3_All	1254	70	614	2.7078	23.1605	3.09647	Up	8.7656e-107	3.51427e-105
CL3673.Contig2_All	1421	4	35	0.1365	1.1651	3.09348	Up	2.77872e-07	1.28956e-06
CL3083.Contig4_All	1026	4	35	0.1891	1.6136	3.09306	Up	2.77872e-07	1.28971e-06
CL35.Contig2_All	620	12	105	0.9389	8.0108	3.0929	Up	1.87658e-19	1.73908e-18
Unigene15013_All	1922	1610	14055	40.6346	345.902	3.08958	Up	0	0
CL5125.Contig5_All	2444	11	96	0.2183	1.858	3.08937	Up	7.03034e-18	6.12487e-17
CL1426.Contig4_All	1938	7	61	0.1752	1.4889	3.08717	Up	8.18592e-12	5.25877e-11
Unigene22389_All	201	10	87	2.4134	20.4738	3.08464	Up	2.64438e-16	2.16081e-15
Unigene15913_All	2364	129	1120	2.6471	22.4103	3.08168	Up	1.93639e-192	1.45956e-190
Unigene18619_All	424	3	26	0.3432	2.9006	3.07923	Up	1.14128e-05	4.46576e-05
Unigene15413_All	536	3	26	0.2715	2.2945	3.07916	Up	1.14128e-05	4.46531e-05
CL2471.Contig2_All	505	3	26	0.2882	2.4353	3.07896	Up	1.14128e-05	4.46486e-05
CL3943.Contig2_All	2673	6	52	0.1089	0.9202	3.07894	Up	3.16626e-10	1.83038e-09
Unigene6711_All	306	8	69	1.2682	10.6661	3.07218	Up	3.80006e-13	2.64248e-12
CL1361.Contig2_All	3423	5	43	0.0709	0.5942	3.06709	Up	1.24089e-08	6.40735e-08
Unigene22483_All	638	7	60	0.5322	4.4484	3.06325	Up	1.45567e-11	9.20579e-11
CL4627.Contig2_All	1794	63	539	1.7035	14.2116	3.0605	Up	6.75966e-93	2.30461e-91
CL261.Contig2_All	770	11	94	0.693	5.7745	3.05877	Up	2.21584e-17	1.89404e-16
CL112.Contig2_All	569	11	94	0.9378	7.8143	3.05876	Up	2.21584e-17	1.89362e-16
CL4542.Contig1_All	1728	28	239	0.786	6.5423	3.0572	Up	5.0105e-42	8.54878e-41
CL1286.Contig2_All	1435	17	145	0.5747	4.7796	3.05601	Up	4.66436e-26	5.35549e-25
Unigene12410_All	3671	82	699	1.0836	9.0068	3.05518	Up	9.13022e-120	4.12278e-118
Unigene6975_All	1577	89	757	2.7377	22.706	3.05204	Up	1.98998e-129	9.66925e-128
Unigene1932_All	429	6	51	0.6784	5.6233	3.05121	Up	5.6307e-10	3.19812e-09
CL4928.Contig2_All	301	2	17	0.3223	2.6715	3.05117	Up	0.000492894	0.00152708
CL1974.Contig2_All	825	4	34	0.2352	1.9494	3.05107	Up	4.95538e-07	2.24281e-06
CL4153.Contig2_All	231	4	34	0.84	6.9621	3.05106	Up	4.95538e-07	2.24255e-06
Unigene22790_All	263	2	17	0.3689	3.0575	3.05105	Up	0.000492894	0.0015272
CL5034.Contig2_All	318	2	17	0.3051	2.5287	3.05104	Up	0.000492894	0.00152696
Unigene22566_All	253	2	17	0.3835	3.1784	3.051	Up	0.000492894	0.00152732
CL2885.Contig1_All	1341	4176	35491	151.062	1251.89	3.0509	Up	0	0
Unigene22270_All	312	2	17	0.311	2.5773	3.05087	Up	0.000492894	0.00152684
Unigene13806_All	833	2	17	0.1165	0.9653	3.05065	Up	0.000492894	0.00152671
CL2356.Contig2_All	1181	53	450	2.177	18.0235	3.04947	Up	1.46343e-77	4.16873e-76
CL3772.Contig5_All	2814	13	110	0.2241	1.849	3.04453	Up	4.97918e-20	4.71413e-19
CL3327.Contig2_All	1418	9	76	0.3079	2.5352	3.04157	Up	3.14826e-14	2.32049e-13
CL3856.Contig3_All	3824	19	160	0.241	1.9791	3.03774	Up	1.90296e-28	2.35343e-27
Unigene16753_All	697	77	648	5.359	43.9763	3.03669	Up	1.69847e-110	7.07889e-109
CL738.Contig1_All	553	80	672	7.0176	57.4805	3.03402	Up	1.9954e-114	8.63026e-113
CL2112.Contig3_All	767	10	84	0.6325	5.1804	3.03393	Up	1.47653e-15	1.16617e-14
CL1146.Contig4_All	2652	11	92	0.2012	1.6409	3.02779	Up	6.95458e-17	5.80328e-16
Unigene6709_All	1424	14	117	0.4769	3.8864	3.02668	Up	4.19202e-21	4.12314e-20
Unigene14053_All	1407	110	918	3.7925	30.862	3.02461	Up	3.38908e-155	2.02871e-153
Unigene12457_All	789	175	1460	10.7593	87.529	3.02418	Up	1.05379e-245	1.03699e-243
CL4734.Contig2_All	639	3	25	0.2277	1.8506	3.02279	Up	2.03722e-05	7.75051e-05
Unigene22269_All	335	3	25	0.4344	3.53	3.02257	Up	2.03722e-05	7.75278e-05
CL2809.Contig1_All	520	3	25	0.2799	2.2741	3.02231	Up	2.03722e-05	7.75126e-05
CL4180.Contig1_All	598	3	25	0.2434	1.9775	3.02228	Up	2.03722e-05	7.74975e-05
CL3698.Contig2_All	1723	3	25	0.0845	0.6863	3.02182	Up	2.03722e-05	7.75202e-05
CL4166.Contig2_All	1121	93	772	4.0244	32.5753	3.01693	Up	1.81084e-130	8.86517e-129
Unigene17866_All	1220	10	83	0.3976	3.2181	3.01682	Up	2.61334e-15	2.03638e-14
CL888.Contig2_All	1423	7	58	0.2386	1.928	3.01444	Up	4.58096e-11	2.80508e-10
Unigene654_All	369	25	207	3.2865	26.5351	3.01328	Up	4.2119e-36	6.33965e-35
Unigene15473_All	771	22	182	1.3842	11.1659	3.01198	Up	6.61902e-32	9.00617e-31
Unigene22461_All	2161	23	190	0.5163	4.1589	3.00992	Up	3.1905e-33	4.47554e-32
CL2409.Contig1_All	717	8	66	0.5412	4.3541	3.00814	Up	2.1185e-12	1.41145e-11
Unigene22315_All	630	4	33	0.308	2.4777	3.008	Up	8.81362e-07	3.88483e-06
CL3033.Contig2_All	1187	4	33	0.1635	1.315	3.0077	Up	8.81362e-07	3.88439e-06
CL3296.Contig2_All	3178	13	107	0.1984	1.5926	3.0049	Up	2.75398e-19	2.53412e-18
Unigene19478_All	322	22	181	3.3143	26.5888	3.00404	Up	1.16791e-31	1.58138e-30
Unigene10294_All	980	29	238	1.4355	11.4875	3.00044	Up	4.06524e-41	6.84608e-40
Unigene13885_All	773	10	82	0.6275	5.0178	2.99937	Up	4.61982e-15	3.55439e-14
Unigene17450_All	276	5	41	0.8788	7.0267	2.99924	Up	3.91604e-08	1.95421e-07
Unigene78_All	774	5	41	0.3134	2.5056	2.99908	Up	3.91604e-08	1.95446e-07
Unigene3646_All	610	17	139	1.3519	10.7786	2.99511	Up	1.42234e-24	1.56751e-23
CL683.Contig3_All	710	23	188	1.5714	12.5249	2.99468	Up	9.9235e-33	1.37521e-31
Unigene8135_All	1917	75	613	1.8979	15.1257	2.99453	Up	3.40126e-103	1.31492e-101
CL937.Contig1_All	1613	81	662	2.436	19.4133	2.99446	Up	2.65e-111	1.1128e-109
CL2803.Contig3_All	1530	6	49	0.1902	1.5149	2.99363	Up	1.77068e-09	9.7515e-09
Unigene8678_All	679	6	49	0.4287	3.4135	2.99321	Up	1.77068e-09	9.75012e-09
CL3588.Contig2_All	1438	191	1558	6.4431	51.2489	2.99169	Up	2.89352e-259	2.99887e-257
CL3010.Contig1_All	838	40	326	2.3155	18.4014	2.99042	Up	1.43206e-55	3.07471e-54
CL64.Contig1_All	739	7	57	0.4595	3.6484	2.98913	Up	8.10606e-11	4.87703e-10
Unigene18320_All	834	288	2345	16.7513	133	2.98909	Up	0	0
Unigene6835_All	690	60	488	4.2182	33.4539	2.98748	Up	2.65028e-82	8.01854e-81
Unigene15813_All	2329	9	73	0.1875	1.4826	2.98317	Up	1.74287e-13	1.23464e-12
Unigene10591_All	973	180	1459	8.9739	70.9281	2.98255	Up	3.61276e-242	3.47619e-240
CL4536.Contig2_All	922	10	81	0.5261	4.1556	2.98165	Up	8.1567e-15	6.17801e-14
CL827.Contig8_All	1309	10	81	0.3706	2.927	2.98149	Up	8.1567e-15	6.17681e-14
CL112.Contig17_All	2870	52	420	0.8789	6.9222	2.97746	Up	7.8989e-71	2.08686e-69
Unigene12612_All	617	15	121	1.1793	9.2763	2.97562	Up	1.93768e-21	1.92626e-20
CL3408.Contig2_All	2056	36	290	0.8494	6.6719	2.97358	Up	2.4633e-49	4.80683e-48
Unigene2308_All	2525	26	209	0.4995	3.9153	2.97057	Up	6.08746e-36	9.11342e-35
Unigene6897_All	717	169	1353	11.4338	89.2596	2.9647	Up	2.31682e-223	2.03343e-221
CL144.Contig1_All	1478	1	8	0.0328	0.256	2.96438	Up	0.0237998	0.0508194
Unigene21369_All	262	1	8	0.1851	1.4443	2.96399	Up	0.0237998	0.0508473
CL1384.Contig2_All	553	2	16	0.1754	1.3686	2.96398	Up	0.00088137	0.00261565
CL3777.Contig4_All	250	1	8	0.194	1.5137	2.96395	Up	0.0237998	0.0508556
Unigene22399_All	200	1	8	0.2425	1.8921	2.96393	Up	0.0237998	0.050878
Unigene22805_All	200	1	8	0.2425	1.8921	2.96393	Up	0.0237998	0.0507777
Unigene23185_All	236	1	8	0.2055	1.6034	2.96392	Up	0.0237998	0.0508166
Unigene23407_All	226	1	8	0.2146	1.6744	2.96392	Up	0.0237998	0.0508055
Unigene22744_All	207	1	8	0.2343	1.8281	2.96392	Up	0.0237998	0.0509003
Unigene23364_All	213	1	8	0.2277	1.7766	2.96391	Up	0.0237998	0.0508083
Unigene23006_All	213	1	8	0.2277	1.7766	2.96391	Up	0.0237998	0.0508027
Unigene15558_All	201	1	8	0.2413	1.8827	2.9639	Up	0.0237998	0.0508724
Unigene22970_All	201	1	8	0.2413	1.8827	2.9639	Up	0.0237998	0.0508306
Unigene22267_All	201	1	8	0.2413	1.8827	2.9639	Up	0.0237998	0.0507805
Unigene23242_All	253	1	8	0.1917	1.4957	2.9639	Up	0.0237998	0.0507471
Unigene22312_All	217	1	8	0.2235	1.7438	2.96389	Up	0.0237998	0.0508389
CL1188.Contig2_All	202	1	8	0.2401	1.8733	2.96387	Up	0.0237998	0.0508222
Unigene22960_All	202	1	8	0.2401	1.8733	2.96387	Up	0.0237998	0.0507443
Unigene22998_All	364	2	16	0.2665	2.0792	2.96382	Up	0.00088137	0.00261505
Unigene5448_All	215	1	8	0.2256	1.7601	2.96382	Up	0.0237998	0.0508278
Unigene23314_All	205	1	8	0.2366	1.8459	2.9638	Up	0.0237998	0.0508696
Unigene23263_All	205	1	8	0.2366	1.8459	2.9638	Up	0.0237998	0.0508612
Unigene15623_All	287	1	8	0.169	1.3185	2.9638	Up	0.0237998	0.0507638
CL3178.Contig2_All	205	1	8	0.2366	1.8459	2.9638	Up	0.0237998	0.0507416
Unigene21553_All	258	1	8	0.188	1.4667	2.96377	Up	0.0237998	0.0507527
CL47.Contig4_All	524	6	48	0.5554	4.333	2.96377	Up	3.1307e-09	1.69186e-08
Unigene23252_All	212	1	8	0.2288	1.785	2.96377	Up	0.0237998	0.0508808
Unigene13836_All	270	2	16	0.3593	2.8031	2.96376	Up	0.00088137	0.00261605
Unigene19675_All	249	3	24	0.5844	4.5592	2.96375	Up	3.62374e-05	0.00013312
Unigene23311_All	208	1	8	0.2332	1.8193	2.96374	Up	0.0237998	0.0508891
Unigene11751_All	212	3	24	0.6864	5.3549	2.96374	Up	3.62374e-05	0.000133132
CL2270.Contig1_All	307	4	32	0.632	4.9305	2.96374	Up	1.56319e-06	6.72881e-06
Unigene23210_All	218	1	8	0.2225	1.7358	2.96372	Up	0.0237998	0.0507916
Unigene15643_All	230	1	8	0.2109	1.6453	2.96372	Up	0.0237998	0.0508361
Unigene22433_All	316	1	8	0.1535	1.1975	2.96372	Up	0.0237998	0.0508584
Unigene13457_All	665	7	56	0.5106	3.9833	2.9637	Up	1.43187e-10	8.48777e-10
Unigene22236_All	248	1	8	0.1956	1.5259	2.96368	Up	0.0237998	0.0507555
Unigene23216_All	248	1	8	0.1956	1.5259	2.96368	Up	0.0237998	0.0507388
CL4157.Contig1_All	1636	2	16	0.0593	0.4626	2.96366	Up	0.00088137	0.00261705
CL168.Contig2_All	279	3	24	0.5216	4.069	2.96366	Up	3.62374e-05	0.00013307
Unigene1847_All	358	3	24	0.4065	3.1711	2.96366	Up	3.62374e-05	0.000133107
Unigene23022_All	231	1	8	0.21	1.6382	2.96365	Up	0.0237998	0.0508501
CL3704.Contig3_All	462	1	8	0.105	0.8191	2.96365	Up	0.0237998	0.0507332
Unigene22929_All	209	1	8	0.2321	1.8106	2.96365	Up	0.0237998	0.050864
Unigene8507_All	481	8	64	0.8068	6.2938	2.96365	Up	6.61104e-12	4.26815e-11
CL680.Contig2_All	221	1	8	0.2195	1.7123	2.96364	Up	0.0237998	0.0508835
Unigene23860_All	300	1	8	0.1617	1.2614	2.96363	Up	0.0237998	0.0507582
CL2130.Contig1_All	210	1	8	0.231	1.802	2.96363	Up	0.0237998	0.050761
CL2076.Contig2_All	210	1	8	0.231	1.802	2.96363	Up	0.0237998	0.0507499
Unigene22851_All	322	2	16	0.3013	2.3504	2.96363	Up	0.00088137	0.00261665
Unigene22482_All	354	35	280	4.7961	37.4137	2.96363	Up	1.56863e-47	2.97605e-46
Unigene6788_All	394	5	40	0.6156	4.8022	2.96363	Up	6.9327e-08	3.39014e-07
Unigene23312_All	211	1	8	0.2299	1.7934	2.96362	Up	0.0237998	0.0508668
CL1263.Contig4_All	755	2	16	0.1285	1.0024	2.96362	Up	0.00088137	0.00261685
CL706.Contig1_All	1011	28	224	1.3435	10.4803	2.96361	Up	2.50102e-38	3.95224e-37
Unigene5858_All	367	5	40	0.6609	5.1555	2.96361	Up	6.9327e-08	3.38929e-07
Unigene5719_All	439	5	40	0.5525	4.3099	2.96361	Up	6.9327e-08	3.38887e-07
Unigene22774_All	330	2	16	0.294	2.2934	2.9636	Up	0.00088137	0.00261485
Unigene22572_All	204	1	8	0.2378	1.855	2.9636	Up	0.0237998	0.0508863
Unigene22758_All	204	1	8	0.2378	1.855	2.9636	Up	0.0237998	0.0507693
Unigene22594_All	226	2	16	0.4293	3.3488	2.96359	Up	0.00088137	0.00261525
CL3801.Contig1_All	928	8	64	0.4182	3.2622	2.96358	Up	6.61104e-12	4.26886e-11
Unigene9871_All	348	2	16	0.2788	2.1748	2.96358	Up	0.00088137	0.00261585
Unigene23170_All	232	1	8	0.2091	1.6311	2.96358	Up	0.0237998	0.050736
Unigene15310_All	376	5	40	0.6451	5.0321	2.96357	Up	6.9327e-08	3.38972e-07
Unigene22357_All	206	1	8	0.2355	1.837	2.96355	Up	0.0237998	0.0508529
CL2478.Contig5_All	2562	34	272	0.6438	5.0219	2.96355	Up	3.23268e-46	5.99592e-45
Unigene23324_All	241	1	8	0.2013	1.5702	2.96353	Up	0.0237998	0.0508417
Unigene22806_All	241	1	8	0.2013	1.5702	2.96353	Up	0.0237998	0.0507832
Unigene22452_All	273	1	8	0.1777	1.3861	2.96352	Up	0.0237998	0.0507972
CL4924.Contig2_All	214	1	8	0.2267	1.7683	2.96351	Up	0.0237998	0.0507999
Unigene21175_All	353	3	24	0.4123	3.216	2.9635	Up	3.62374e-05	0.000133095
Unigene19780_All	229	2	16	0.4237	3.3049	2.96349	Up	0.00088137	0.00261625
Unigene23435_All	216	1	8	0.2246	1.7519	2.96349	Up	0.0237998	0.0508947
Unigene22603_All	407	3	24	0.3576	2.7893	2.96348	Up	3.62374e-05	0.000133057
CL4123.Contig2_All	698	1	8	0.0695	0.5421	2.96347	Up	0.0237998	0.0507666
CL906.Contig1_All	310	1	8	0.1565	1.2207	2.96347	Up	0.0237998	0.0507749
Unigene13781_All	357	2	16	0.2718	2.12	2.96345	Up	0.00088137	0.00261645
Unigene23362_All	239	1	8	0.203	1.5833	2.96338	Up	0.0237998	0.050825
Unigene23292_All	239	1	8	0.203	1.5833	2.96338	Up	0.0237998	0.050786
Unigene15687_All	266	1	8	0.1824	1.4226	2.96335	Up	0.0237998	0.0509059
Unigene22246_All	228	1	8	0.2128	1.6597	2.96335	Up	0.0237998	0.0508975
Unigene23186_All	228	1	8	0.2128	1.6597	2.96335	Up	0.0237998	0.0508445
Unigene23221_All	228	1	8	0.2128	1.6597	2.96335	Up	0.0237998	0.0507944
Unigene22339_All	417	2	16	0.2327	1.8149	2.96335	Up	0.00088137	0.00261545
CL646.Contig4_All	1873	1	8	0.0259	0.202	2.96333	Up	0.0237998	0.0507721
Unigene13603_All	276	1	8	0.1758	1.3711	2.96333	Up	0.0237998	0.0508919
Unigene23550_All	270	1	8	0.1797	1.4015	2.96331	Up	0.0237998	0.0508139
CL4162.Contig1_All	733	1	8	0.0662	0.5163	2.96331	Up	0.0237998	0.0509031
Unigene22207_All	957	1	8	0.0507	0.3954	2.96326	Up	0.0237998	0.0508752
CL3758.Contig2_All	257	1	8	0.1888	1.4724	2.96324	Up	0.0237998	0.0507888
CL5042.Contig2_All	528	1	8	0.0919	0.7167	2.96323	Up	0.0237998	0.0508333
CL532.Contig30_All	746	2	16	0.1301	1.0145	2.96308	Up	0.00088137	0.00261725
Unigene9960_All	1119	3	24	0.1301	1.0145	2.96308	Up	3.62374e-05	0.000133082
CL144.Contig3_All	1323	1	8	0.0367	0.286	2.96216	Up	0.0237998	0.0508111
Unigene16065_All	1297	69	548	2.5807	19.9856	2.95313	Up	3.64588e-91	1.21849e-89
Unigene2771_All	279	16	127	2.7819	21.5316	2.95231	Up	2.86258e-22	2.93403e-21
CL573.Contig3_All	1992	31	246	0.7549	5.8415	2.95198	Up	8.75818e-42	1.48843e-40
Unigene4241_All	1209	52	412	2.0864	16.1193	2.9497	Up	7.1723e-69	1.84731e-67
CL504.Contig1_All	1320	50	396	1.8375	14.1905	2.94911	Up	3.01818e-66	7.46765e-65
CL1864.Contig1_All	659	148	1170	10.8943	83.9801	2.94647	Up	3.32526e-192	2.49676e-190
Unigene12629_All	793	30	237	1.8351	14.1368	2.94553	Up	3.17532e-40	5.22106e-39
Unigene16201_All	636	60	474	4.5763	35.2531	2.9455	Up	7.09114e-79	2.05148e-77
Unigene2853_All	1074	19	150	0.8582	6.6064	2.94448	Up	5.5133e-26	6.31719e-25
CL1977.Contig2_All	1178	17	134	0.7	5.3807	2.94237	Up	2.40372e-23	2.54955e-22
Unigene14558_All	223	24	189	5.2207	40.0897	2.94092	Up	2.49282e-32	3.42897e-31
CL1564.Contig1_All	2509	8	63	0.1547	1.1877	2.94063	Up	1.16509e-11	7.40417e-11
CL3025.Contig3_All	3186	23	181	0.3502	2.6873	2.93991	Up	5.17196e-31	6.88341e-30
Unigene8393_All	886	21	165	1.1498	8.809	2.9376	Up	2.2327e-28	2.7551e-27
Unigene9317_All	1418	1352	10599	46.2512	353.561	2.9344	Up	0	0
CL2770.Contig3_All	926	6	47	0.3143	2.4008	2.9333	Up	5.52384e-09	2.93148e-08
CL1974.Contig1_All	1747	215	1683	5.9699	45.5688	2.93227	Up	2.66704e-274	2.99516e-272
CL2553.Contig2_All	1332	17	133	0.6191	4.7231	2.93149	Up	4.22112e-23	4.44455e-22
CL2614.Contig2_All	392	55	430	6.8061	51.887	2.93047	Up	2.42086e-71	6.44389e-70
Unigene5162_All	1850	254	1984	6.6602	50.7278	2.92914	Up	0	0
CL419.Contig4_All	3395	5	39	0.0714	0.5434	2.92802	Up	1.22433e-07	5.86346e-07
CL1192.Contig1_All	683	5	39	0.3551	2.701	2.9272	Up	1.22433e-07	5.86562e-07
Unigene22529_All	541	5	39	0.4483	3.4099	2.92719	Up	1.22433e-07	5.8649e-07
Unigene13707_All	312	5	39	0.7774	5.9127	2.92709	Up	1.22433e-07	5.86418e-07
CL281.Contig14_All	200	10	78	2.4255	18.4476	2.92708	Up	4.45476e-14	3.25944e-13
CL4179.Contig2_All	1097	33	256	1.4593	11.0385	2.9192	Up	5.99134e-43	1.04231e-41
CL2561.Contig2_All	2256	8	62	0.172	1.3	2.91803	Up	2.04992e-11	1.28347e-10
Unigene7873_All	381	4	31	0.5093	3.8487	2.91778	Up	2.76428e-06	1.15892e-05
CL5006.Contig4_All	767	8	62	0.506	3.8236	2.91772	Up	2.04992e-11	1.28368e-10
Unigene22140_All	728	160	1239	10.6613	80.5037	2.91667	Up	2.43042e-201	1.92502e-199
CL1019.Contig1_All	480	110	850	11.1167	83.7633	2.91359	Up	1.49841e-138	7.78553e-137
Unigene8461_All	1278	18	139	0.6832	5.1447	2.91271	Up	6.21476e-24	6.71053e-23
CL4076.Contig1_All	1990	700	5402	17.0635	128.404	2.9117	Up	0	0
CL610.Contig12_All	989	14	108	0.6867	5.1654	2.91113	Up	6.83228e-19	6.20478e-18
Unigene15704_All	365	3	23	0.3987	2.9807	2.90228	Up	6.42154e-05	0.000227906
CL126.Contig1_All	1747	15	115	0.4165	3.1137	2.90224	Up	5.6985e-20	5.38209e-19
Unigene19432_All	716	6	46	0.4065	3.0389	2.90222	Up	9.72538e-09	5.07076e-08
CL1516.Contig2_All	773	9	69	0.5648	4.2223	2.90222	Up	1.67347e-12	1.12108e-11
CL3531.Contig1_All	1555	6	46	0.1872	1.3993	2.90205	Up	9.72538e-09	5.07143e-08
CL1034.Contig1_All	2012	107	820	2.5798	19.278	2.90162	Up	3.63512e-133	1.82078e-131
CL917.Contig2_All	1759	142	1086	3.916	29.2039	2.89871	Up	1.35344e-175	9.23679e-174
CL2350.Contig2_All	447	11	84	1.1937	8.8889	2.89656	Up	6.44738e-15	4.91198e-14
CL1019.Contig2_All	323	26	198	3.9048	28.9961	2.89254	Up	2.94304e-33	4.13288e-32
Unigene22612_All	653	5	38	0.3714	2.7526	2.88975	Up	2.1567e-07	1.00882e-06
CL3663.Contig3_All	951	125	950	6.3761	47.2519	2.88963	Up	2.42632e-153	1.41969e-151
CL637.Contig1_All	2128	5	38	0.114	0.8447	2.88941	Up	2.1567e-07	1.00894e-06
Unigene772_All	495	22	167	2.156	15.9583	2.88788	Up	3.10662e-28	3.81538e-27
CL861.Contig2_All	850	35	265	1.9974	14.747	2.88423	Up	7.0734e-44	1.25521e-42
CL970.Contig2_All	1564	63	475	1.954	14.3659	2.87815	Up	3.20208e-77	9.09489e-76
Unigene1501_All	447	2	15	0.217	1.5873	2.87081	Up	0.00156788	0.00444549
Unigene5856_All	333	2	15	0.2913	2.1307	2.87075	Up	0.00156788	0.00444873
Unigene22423_All	287	2	15	0.338	2.4722	2.8707	Up	0.00156788	0.00444808
CL2605.Contig3_All	215	2	15	0.4512	3.3001	2.87067	Up	0.00156788	0.00444744
Unigene1806_All	239	2	15	0.4059	2.9687	2.87064	Up	0.00156788	0.00444711
CL2428.Contig2_All	1742	18	135	0.5012	3.6657	2.87063	Up	5.82628e-23	6.10991e-22
Unigene11745_All	283	4	30	0.6856	5.0143	2.87061	Up	4.873e-06	1.98532e-05
Unigene22291_All	230	2	15	0.4218	3.0849	2.87059	Up	0.00156788	0.00444776
CL78.Contig2_All	1702	40	300	1.14	8.3375	2.87058	Up	3.1195e-49	6.07819e-48
[truncated: 36,970 more rows]
