# Supplementary material for: Comparison of fruit organic acids and metabolism-related gene expression between Cerasus humilis (Bge.) Sok and Cerasus glandulosa (Thunb.) Lois
Source: PLoS One. 2018 Apr 26;13(4):e0196537. doi: 10.1371/journal.pone.0196537 (PMC5919661; doi:10.1371/journal.pone.0196537)
Supplement: S2 Table — (XLS) [file pone.0196537.s002.xls]

## Sheet: Sheet1
geneID	Cerasus glandulosa_FPKM	Cerasus humilis_FPKM	log2 Ratio(nongda4/nongda2)	Up-Down-Regulation(nongda4/nongda2)	P-value	FDR	Nr-ID	Nr-annotation	Nt-annotation	Swissprot-annotation	COG-Protein-or-Domain	COG-Function-Description	KEGG-Gene	ko_definition	GO-BiologicalProcess	GO-MolecularFunction	Go-CellularComponent
CL1051.Contig2_All	0.2614	2.3957	3.19612	Up	1.21506e-09	6.75846e-09	gi|462400876|gb|EMJ06433.1|	hypothetical protein PRUPE_ppa006053mg [Prunus persica]	PREDICTED: Fragaria vesca subsp. vesca histone deacetylase 9-like (LOC101296668), mRNA	Histone deacetylase 9 OS=Arabidopsis thaliana GN=HDA9 PE=2 SV=1	YNL330c	Deacetylases, including yeast histone deacetylase and acetoin utilization protein	vvi:100240976	histone deacetylase 1/2 [EC:3.5.1.98]	GO:0070933//histone H4 deacetylation;GO:0006355//regulation of transcription, DNA-dependent;GO:0070932//histone H3 deacetylation	GO:0097372//NAD-dependent histone deacetylase activity (H3-K18 specific);GO:0032041//NAD-dependent histone deacetylase activity (H3-K14 specific);GO:0046970//NAD-dependent histone deacetylase activity (H4-K16 specific);GO:0046969//NAD-dependent histone deacetylase activity (H3-K9 specific)	GO:0005634//nucleus
CL1061.Contig1_All	2.6238	10.827	2.0449	Up	1.25003e-38	1.98907e-37	gi|462401109|gb|EMJ06666.1|	hypothetical protein PRUPE_ppa007995mg [Prunus persica]	PREDICTED: Fragaria vesca subsp. vesca zinc transporter 6, chloroplastic-like (LOC101311167), mRNA	Zinc transporter 6, chloroplastic OS=Arabidopsis thaliana GN=ZIP6 PE=3 SV=1	ECU09g0740	Predicted divalent heavy-metal cations transporter	bdi:100827984	solute carrier family 39 (zinc transporter), member 1/2/3	GO:0009624//response to nematode;GO:0071577//zinc ion transmembrane transport;GO:0055114//oxidation-reduction process	GO:0032440//2-alkenal reductase [NAD(P)] activity;GO:0008270//zinc ion binding;GO:0005385//zinc ion transmembrane transporter activity	GO:0005886//plasma membrane;GO:0016021//integral to membrane
CL1061.Contig2_All	23.6613	9.3876	-1.3337	Down	2.49608e-43	4.37955e-42	gi|462401109|gb|EMJ06666.1|	hypothetical protein PRUPE_ppa007995mg [Prunus persica]	PREDICTED: Fragaria vesca subsp. vesca zinc transporter 6, chloroplastic-like (LOC101311167), mRNA	Zinc transporter 6, chloroplastic OS=Arabidopsis thaliana GN=ZIP6 PE=3 SV=1	ECU09g0740	Predicted divalent heavy-metal cations transporter	bdi:100827984	solute carrier family 39 (zinc transporter), member 1/2/3	GO:0009624//response to nematode;GO:0071577//zinc ion transmembrane transport;GO:0055114//oxidation-reduction process	GO:0032440//2-alkenal reductase [NAD(P)] activity;GO:0008270//zinc ion binding;GO:0005385//zinc ion transmembrane transporter activity	GO:0005886//plasma membrane;GO:0016021//integral to membrane
CL1147.Contig2_All	5.2285	2.1401	-1.28872	Down	1.03082e-10	6.1535e-10	gi|462419895|gb|EMJ24158.1|	hypothetical protein PRUPE_ppa005323mg [Prunus persica]	PREDICTED: Fragaria vesca subsp. vesca auxin transporter-like protein 3-like (LOC101295387), mRNA	Auxin transporter-like protein 3 OS=Medicago truncatula GN=LAX3 PE=2 SV=1	--	--	pop:POPTR_643656	auxin influx carrier (AUX1 LAX family)	GO:0006865//amino acid transport;GO:0016126//sterol biosynthetic process;GO:0009825//multidimensional cell growth;GO:0010311//lateral root formation;GO:0009734//auxin mediated signaling pathway;GO:0048829//root cap development;GO:0060919;GO:0043481//anthocyanin accumulation in tissues in response to UV light;GO:0048767//root hair elongation;GO:0006084//acetyl-CoA metabolic process;GO:0000271//pol…	GO:0015293//symporter activity;GO:0010328//auxin influx transmembrane transporter activity;GO:0015171//amino acid transmembrane transporter activity	GO:0016021//integral to membrane;GO:0005886//plasma membrane
CL1242.Contig3_All	2.2987	10.3742	2.17411	Up	2.9835e-43	5.22066e-42	gi|462419410|gb|EMJ23673.1|	hypothetical protein PRUPE_ppa008227mg [Prunus persica]	Prunus armeniaca glyceraldehyde-3-phosphate dehydrogenase (GAPDH) mRNA, complete cds	Glyceraldehyde-3-phosphate dehydrogenase, cytosolic OS=Antirrhinum majus GN=GAPC PE=2 SV=1	SPBC32F12.11	Glyceraldehyde-3-phosphate dehydrogenase/erythrose-4-phosphate dehydrogenase	rcu:RCOM_1507100	glyceraldehyde 3-phosphate dehydrogenase [EC:1.2.1.12]	GO:0006006//glucose metabolic process;GO:0055114//oxidation-reduction process	GO:0051287//NAD binding;GO:0004365//glyceraldehyde-3-phosphate dehydrogenase (NAD+) (phosphorylating) activity;GO:0050661//NADP binding	-
CL1340.Contig1_All	9.0632	0.5976	-3.92277	Down	1.06201e-62	2.52351e-61	gi|462416934|gb|EMJ21671.1|	hypothetical protein PRUPE_ppa007530mg [Prunus persica]	PREDICTED: Fragaria vesca subsp. vesca DNA-damage-repair/toleration protein DRT100-like (LOC101290985), mRNA	DNA-damage-repair/toleration protein DRT100 OS=Arabidopsis thaliana GN=DRT100 PE=2 SV=2	alr0124_1	Leucine-rich repeat (LRR) protein	vvi:100253808	LRR receptor-like serine/threonine-protein kinase FLS2 [EC:2.7.11.1]	GO:0016310//phosphorylation;GO:0055114//oxidation-reduction process	GO:0016301//kinase activity;GO:0032440//2-alkenal reductase [NAD(P)] activity	-
CL1340.Contig2_All	0.8465	0.0317	-4.73896	Down	1.55218e-07	7.37463e-07	gi|462416934|gb|EMJ21671.1|	hypothetical protein PRUPE_ppa007530mg [Prunus persica]	PREDICTED: Fragaria vesca subsp. vesca DNA-damage-repair/toleration protein DRT100-like (LOC101290985), mRNA	DNA-damage-repair/toleration protein DRT100 OS=Arabidopsis thaliana GN=DRT100 PE=2 SV=2	alr0124_1	Leucine-rich repeat (LRR) protein	vvi:100253808	LRR receptor-like serine/threonine-protein kinase FLS2 [EC:2.7.11.1]	GO:0016310//phosphorylation;GO:0055114//oxidation-reduction process	GO:0016301//kinase activity;GO:0032440//2-alkenal reductase [NAD(P)] activity	-
CL1394.Contig2_All	28.7225	11.4105	-1.33182	Down	1.4645e-09	8.10422e-09	gi|462401118|gb|EMJ06675.1|	hypothetical protein PRUPE_ppa008068mg [Prunus persica]	PREDICTED: Fragaria vesca subsp. vesca probable aldo-keto reductase 1-like (LOC101301503), mRNA	Probable aldo-keto reductase 1 OS=Glycine max GN=AKR1 PE=2 SV=1	PA2535	Predicted oxidoreductases (related to aryl-alcohol dehydrogenases)	--	--	GO:0055114//oxidation-reduction process	GO:0050236//pyridoxine:NADP 4-dehydrogenase activity	-
CL1419.Contig4_All	0.1612	1.0215	2.66377	Up	4.5434e-05	0.000165022	gi|462400234|gb|EMJ05902.1|	hypothetical protein PRUPE_ppa009574mg [Prunus persica]	Camellia chekiangoleosa isolate zjs01 biotin carboxyl carrier protein subunit (BCCP) mRNA, complete cds	Biotin carboxyl carrier protein of acetyl-CoA carboxylase 1, chloroplastic OS=Arabidopsis thaliana GN=BCCP1 PE=1 SV=2	all5057	Biotin carboxyl carrier protein	pop:POPTR_665593	acetyl-CoA carboxylase biotin carboxyl carrier protein	GO:0048653//anther development;GO:0016126//sterol biosynthetic process;GO:0009825//multidimensional cell growth;GO:0009664//plant-type cell wall organization;GO:0010075//regulation of meristem growth;GO:0043481//anthocyanin accumulation in tissues in response to UV light;GO:0048767//root hair elongation;GO:0006633//fatty acid biosynthetic process;GO:0006084//acetyl-CoA metabolic process;GO:000027…	GO:0003989//acetyl-CoA carboxylase activity;GO:0009374//biotin binding	GO:0009941//chloroplast envelope;GO:0009570//chloroplast stroma
CL1480.Contig2_All	1.9572	0.2416	-3.0181	Down	4.30894e-15	3.32176e-14	gi|462403007|gb|EMJ08564.1|	hypothetical protein PRUPE_ppa004515mg [Prunus persica]	PREDICTED: Fragaria vesca subsp. vesca bifunctional 3-dehydroquinate dehydratase/shikimate dehydrogenase, chloroplastic-like (LOC101311317), mRNA	Bifunctional 3-dehydroquinate dehydratase/shikimate dehydrogenase, chloroplastic OS=Arabidopsis thaliana GN=EMB3004 PE=1 SV=1	BH1324	Shikimate 5-dehydrogenase	vvi:100242676	3-dehydroquinate dehydratase / shikimate dehydrogenase [EC:4.2.1.10 1.1.1.25]	GO:0055114//oxidation-reduction process;GO:0019632//shikimate metabolic process	GO:0050661//NADP binding;GO:0003855//3-dehydroquinate dehydratase activity;GO:0004764//shikimate 3-dehydrogenase (NADP+) activity	GO:0009570//chloroplast stroma
CL157.Contig2_All	4.6852	0.1114	-5.39429	Down	6.76008e-23	7.07774e-22	gi|462422787|gb|EMJ27050.1|	hypothetical protein PRUPE_ppa011707mg [Prunus persica]	PREDICTED: Fragaria vesca subsp. vesca psbQ-like protein 1, chloroplastic-like (LOC101301582), mRNA	PsbQ-like protein 1, chloroplastic OS=Arabidopsis thaliana GN=PQL1 PE=1 SV=1	--	--	vvi:100243071	photosystem II oxygen-evolving enhancer protein 3	GO:0009767//photosynthetic electron transport chain;GO:0006098//pentose-phosphate shunt;GO:0000023//maltose metabolic process;GO:0019252//starch biosynthetic process;GO:0043085//positive regulation of catalytic activity	GO:0005509//calcium ion binding;GO:0045156//electron transporter, transferring electrons within the cyclic electron transport pathway of photosynthesis activity	GO:0019898//extrinsic to membrane;GO:0009344//nitrite reductase complex [NAD(P)H];GO:0009535//chloroplast thylakoid membrane;GO:0009654//oxygen evolving complex;GO:0009543//chloroplast thylakoid lumen
CL1620.Contig1_All	1.2586	0.1403	-3.16523	Down	1.23329e-07	5.90419e-07	gi|462399757|gb|EMJ05425.1|	hypothetical protein PRUPE_ppa002826mg [Prunus persica]	PREDICTED: Fragaria vesca subsp. vesca CDK5RAP1-like protein-like (LOC101309579), mRNA	CDK5RAP1-like protein OS=Arabidopsis thaliana GN=At4g36390 PE=2 SV=1	SA1134	2-methylthioadenine synthetase	cme:CMQ410C	ribosomal protein S12 methylthiotransferase [EC:2.-.-.-]	GO:0010155//regulation of proton transport;GO:0006655//phosphatidylglycerol biosynthetic process;GO:0007131//reciprocal meiotic recombination;GO:0009793//embryo development ending in seed dormancy;GO:0006400//tRNA modification;GO:0009691//cytokinin biosynthetic process;GO:0016226//iron-sulfur cluster assembly;GO:0046777//protein autophosphorylation;GO:0055114//oxidation-reduction process;GO:00090…	GO:0051539//4 iron, 4 sulfur cluster binding;GO:0016740//transferase activity;GO:0032440//2-alkenal reductase [NAD(P)] activity;GO:0046872//metal ion binding	GO:0009507//chloroplast;GO:0005739//mitochondrion
CL1648.Contig1_All	1.0144	3.1087	1.61568	Up	2.95182e-08	1.48848e-07	gi|462405107|gb|EMJ10571.1|	hypothetical protein PRUPE_ppa008825mg [Prunus persica]	Vitis vinifera clone SS0ACG45YM12	tRNA-dihydrouridine(47) synthase [NAD(P)(+)]-like OS=Arabidopsis thaliana GN=At4g38890 PE=2 SV=2	SPBC1709.06	tRNA-dihydrouridine synthase	rcu:RCOM_0188130	tRNA-dihydrouridine synthase 2 [EC:1.3.1.91]	GO:0002943//tRNA dihydrouridine synthesis;GO:0006808//regulation of nitrogen utilization;GO:0055114//oxidation-reduction process	GO:0050660//flavin adenine dinucleotide binding;GO:0017150//tRNA dihydrouridine synthase activity	GO:0005634//nucleus
CL1715.Contig3_All	4.8923	1.8447	-1.40713	Down	1.09975e-37	1.71562e-36	gi|462402783|gb|EMJ08340.1|	hypothetical protein PRUPE_ppa001809mg [Prunus persica]	PREDICTED: Fragaria vesca subsp. vesca formin-like protein 6-like (LOC101314608), mRNA	Formin-like protein 6 OS=Arabidopsis thaliana GN=FH6 PE=1 SV=1	BS_araE	Permeases of the major facilitator superfamily	gmx:100802679	MFS transporter, SP family, solute carrier family 2 (myo-inositol transporter), member 13	GO:0055085//transmembrane transport;GO:0055114//oxidation-reduction process;GO:0008643//carbohydrate transport;GO:0016043//cellular component organization	GO:0022891//substrate-specific transmembrane transporter activity;GO:0003779//actin binding;GO:0032440//2-alkenal reductase [NAD(P)] activity	GO:0005618//cell wall;GO:0005730//nucleolus;GO:0016021//integral to membrane;GO:0005819//spindle;GO:0009524//phragmoplast;GO:0005886//plasma membrane
CL1781.Contig1_All	7.7664	3.7865	-1.03638	Down	1.2346e-11	7.83315e-11	gi|462424282|gb|EMJ28545.1|	hypothetical protein PRUPE_ppa002204mg [Prunus persica]	PREDICTED: Fragaria vesca subsp. vesca probable inactive leucine-rich repeat receptor-like protein kinase At1g66830-like (LOC101304771), mRNA	Probable inactive leucine-rich repeat receptor-like protein kinase At1g66830 OS=Arabidopsis thaliana GN=At1g66830 PE=1 SV=1	SPy1625_1	Serine/threonine protein kinase	smo:SELMODRAFT_159261	interleukin-1 receptor-associated kinase 4 [EC:2.7.11.1]	GO:0006346//methylation-dependent chromatin silencing;GO:0031048//chromatin silencing by small RNA;GO:0016246//RNA interference;GO:0051567//histone H3-K9 methylation;GO:0048453//sepal formation;GO:0007169//transmembrane receptor protein tyrosine kinase signaling pathway;GO:0006468//protein phosphorylation;GO:0048451//petal formation;GO:0055114//oxidation-reduction process	GO:0004713//protein tyrosine kinase activity;GO:0032440//2-alkenal reductase [NAD(P)] activity;GO:0004674//protein serine/threonine kinase activity;GO:0005524//ATP binding	GO:0016023//cytoplasmic membrane-bounded vesicle;GO:0009505//plant-type cell wall;GO:0016021//integral to membrane;GO:0009570//chloroplast stroma;GO:0005886//plasma membrane
CL1837.Contig3_All	5.3068	12.8152	1.27194	Up	1.60976e-21	1.60437e-20	gi|462397989|gb|EMJ03657.1|	hypothetical protein PRUPE_ppa010095mg [Prunus persica]	PREDICTED: Fragaria vesca subsp. vesca 4-hydroxy-tetrahydrodipicolinate reductase 2, chloroplastic-like (LOC101312212), mRNA	4-hydroxy-tetrahydrodipicolinate reductase 2, chloroplastic OS=Arabidopsis thaliana GN=DAPB2 PE=2 SV=1	MJ0422	Dihydrodipicolinate reductase	vvi:100268085	dihydrodipicolinate reductase [EC:1.3.1.26]	GO:0009089//lysine biosynthetic process via diaminopimelate;GO:0055114//oxidation-reduction process	GO:0008839//4-hydroxy-tetrahydrodipicolinate reductase;GO:0070402//NADPH binding	GO:0009570//chloroplast stroma
CL188.Contig2_All	1.9639	5.7451	1.54861	Up	5.395e-08	2.65787e-07	--	--	Cicer arietinum mRNA for cytosolic malate dehydrogenase (ORF1), clone CanCMDH	--	--	--	--	--	-	-	-
CL1974.Contig1_All	5.9699	45.5688	2.93227	Up	2.66704e-274	2.99516e-272	gi|462408126|gb|EMJ13460.1|	hypothetical protein PRUPE_ppa006635mg [Prunus persica]	PREDICTED: Fragaria vesca subsp. vesca FAD-dependent urate hydroxylase-like (LOC101309881), mRNA	Zeaxanthin epoxidase, chloroplastic OS=Arabidopsis thaliana GN=ZEP PE=1 SV=1	PA3328	2-polyprenyl-6-methoxyphenol hydroxylase and related FAD-dependent oxidoreductases	aly:ARALYDRAFT_496897	zeaxanthin epoxidase [EC:1.14.13.90]	GO:0055114//oxidation-reduction process	GO:0016709//oxidoreductase activity, acting on paired donors, with incorporation or reduction of molecular oxygen, NAD(P)H as one donor, and incorporation of one atom of oxygen	-
CL2073.Contig1_All	5.2075	12.8563	1.30381	Up	3.5633e-46	6.59659e-45	gi|462411489|gb|EMJ16538.1|	hypothetical protein PRUPE_ppa005320mg [Prunus persica]	PREDICTED: Fragaria vesca subsp. vesca dihydrolipoyllysine-residue succinyltransferase component of 2-oxoglutarate dehydrogenase complex 2, mitochondrial-like (LOC101295165), mRNA	Dihydrolipoyllysine-residue succinyltransferase component of 2-oxoglutarate dehydrogenase complex 1, mitochondrial OS=Arabidopsis thaliana GN=At5g55070 PE=1 SV=1	BMEI0141	Pyruvate/2-oxoglutarate dehydrogenase complex, dihydrolipoamide acyltransferase (E2) component, and related enzymes	rcu:RCOM_1303600	2-oxoglutarate dehydrogenase E2 component (dihydrolipoamide succinyltransferase) [EC:2.3.1.61]	GO:0006979//response to oxidative stress;GO:0034976//response to endoplasmic reticulum stress;GO:0009627//systemic acquired resistance;GO:0006099//tricarboxylic acid cycle;GO:0046686//response to cadmium ion	GO:0008270//zinc ion binding;GO:0004149//dihydrolipoyllysine-residue succinyltransferase activity	GO:0005739//mitochondrion;GO:0045252//oxoglutarate dehydrogenase complex;GO:0022626//cytosolic ribosome;GO:0016020//membrane;GO:0005794//Golgi apparatus
CL2104.Contig2_All	1.3931	0.4528	-1.62135	Down	1.08909e-07	5.24088e-07	gi|462422231|gb|EMJ26494.1|	hypothetical protein PRUPE_ppa001330mg [Prunus persica]	PREDICTED: Glycine max ion channel CASTOR-like (LOC100785453), mRNA	Probable ion channel CASTOR OS=Oryza sativa subsp. japonica GN=Os03g0843600 PE=2 SV=1	mll0907	Kef-type K+ transport systems, predicted NAD-binding component	--	--	GO:0019252//starch biosynthetic process;GO:0000023//maltose metabolic process	GO:0000166//nucleotide binding	GO:0009941//chloroplast envelope;GO:0016020//membrane;GO:0005634//nucleus
CL2205.Contig3_All	3.6626	1.0053	-1.86524	Down	1.09767e-14	8.26571e-14	gi|462396394|gb|EMJ02193.1|	hypothetical protein PRUPE_ppa005144mg [Prunus persica]	PREDICTED: Fragaria vesca subsp. vesca sugar transporter ERD6-like 7-like (LOC101302892), mRNA	Sugar transporter ERD6-like 7 OS=Arabidopsis thaliana GN=At2g48020 PE=2 SV=2	Cgl0181	Permeases of the major facilitator superfamily	pop:POPTR_764739	MFS transporter, SP family, solute carrier family 2 (facilitated glucose transporter), member 8	GO:0055085//transmembrane transport;GO:0008643//carbohydrate transport;GO:0055114//oxidation-reduction process	GO:0005351//sugar:hydrogen symporter activity;GO:0032440//2-alkenal reductase [NAD(P)] activity	GO:0005886//plasma membrane;GO:0005774//vacuolar membrane;GO:0016021//integral to membrane;GO:0009507//chloroplast
CL2230.Contig4_All	5.487	0.7102	-2.94972	Down	1.4291e-20	1.38053e-19	gi|462397562|gb|EMJ03230.1|	hypothetical protein PRUPE_ppa005150mg [Prunus persica]	PREDICTED: Fragaria vesca subsp. vesca glycerol-3-phosphate dehydrogenase [NAD(+)] GPDHC1, cytosolic-like (LOC101295069), mRNA	Glycerol-3-phosphate dehydrogenase [NAD(+)] GPDHC1, cytosolic OS=Arabidopsis thaliana GN=GPDHC1 PE=2 SV=1	ML1679	Glycerol-3-phosphate dehydrogenase	bdi:100833474	glycerol-3-phosphate dehydrogenase (NAD+) [EC:1.1.1.8]	GO:0005975//carbohydrate metabolic process;GO:0046168//glycerol-3-phosphate catabolic process;GO:0055114//oxidation-reduction process	GO:0051287//NAD binding;GO:0047952//glycerol-3-phosphate dehydrogenase [NAD(P)+] activity;GO:0004367//glycerol-3-phosphate dehydrogenase [NAD+] activity	GO:0005829//cytosol;GO:0009331//glycerol-3-phosphate dehydrogenase complex
CL2230.Contig5_All	5.2905	1.0172	-2.3788	Down	6.87078e-11	4.16274e-10	gi|462397562|gb|EMJ03230.1|	hypothetical protein PRUPE_ppa005150mg [Prunus persica]	PREDICTED: Fragaria vesca subsp. vesca glycerol-3-phosphate dehydrogenase [NAD(+)] GPDHC1, cytosolic-like (LOC101295069), mRNA	Glycerol-3-phosphate dehydrogenase [NAD(+)] GPDHC1, cytosolic OS=Arabidopsis thaliana GN=GPDHC1 PE=2 SV=1	--	--	--	--	GO:0005975//carbohydrate metabolic process;GO:0046168//glycerol-3-phosphate catabolic process;GO:0055114//oxidation-reduction process	GO:0051287//NAD binding;GO:0047952//glycerol-3-phosphate dehydrogenase [NAD(P)+] activity;GO:0004367//glycerol-3-phosphate dehydrogenase [NAD+] activity	GO:0005829//cytosol;GO:0009331//glycerol-3-phosphate dehydrogenase complex
CL2244.Contig1_All	1.8813	0.7554	-1.31642	Down	0.000246212	0.000801624	gi|462411494|gb|EMJ16543.1|	hypothetical protein PRUPE_ppa005362mg [Prunus persica]	PREDICTED: Fragaria vesca subsp. vesca uncharacterized LOC101301311 (LOC101301311), mRNA	--	alr5168	ADP-heptose:LPS heptosyltransferase	--	--	GO:0006098//pentose-phosphate shunt;GO:0009773//photosynthetic electron transport in photosystem I;GO:0016117//carotenoid biosynthetic process;GO:0010207//photosystem II assembly	GO:0016757//transferase activity, transferring glycosyl groups	GO:0010598//NAD(P)H dehydrogenase complex (plastoquinone);GO:0009535//chloroplast thylakoid membrane
CL2305.Contig2_All	50.1697	350.792	2.80573	Up	0	0	gi|470108333|ref|XP_004290475.1|	PREDICTED: cytochrome P450 71A4-like [Fragaria vesca subsp. vesca]	Sorbus torminalis microsatellite DNA, clone 105	Cytochrome P450 71A24 OS=Arabidopsis thaliana GN=CYP71A24 PE=2 SV=3	BH0579	Cytochrome P450	ath:AT4G13310	[EC:1.14.-.-]	-	GO:0016709//oxidoreductase activity, acting on paired donors, with incorporation or reduction of molecular oxygen, NAD(P)H as one donor, and incorporation of one atom of oxygen;GO:0046872//metal ion binding	-
CL232.Contig1_All	1.1473	3.0765	1.42305	Up	4.42584e-07	2.01202e-06	gi|462407783|gb|EMJ13117.1|	hypothetical protein PRUPE_ppa010545mg [Prunus persica]	PREDICTED: Fragaria vesca subsp. vesca nudix hydrolase 10-like (LOC101299554), mRNA	Nudix hydrolase 10 OS=Arabidopsis thaliana GN=NUDT10 PE=1 SV=1	--	--	--	--	-	GO:0051287//NAD binding;GO:0000210//NAD+ diphosphatase activity;GO:0047631//ADP-ribose diphosphatase activity	-
CL2349.Contig3_All	1.4281	3.7832	1.40551	Up	8.75308e-12	5.61202e-11	gi|462412522|gb|EMJ17571.1|	hypothetical protein PRUPE_ppa021785mg, partial [Prunus persica]	PREDICTED: Fragaria vesca subsp. vesca protease Do-like 9-like (LOC101315372), mRNA	Protease Do-like 9 OS=Arabidopsis thaliana GN=DEGP9 PE=2 SV=1	BS_htrA	Trypsin-like serine proteases, typically periplasmic, contain C-terminal PDZ domain	ath:AT5G27660	[EC:3.4.21.-]	GO:0055114//oxidation-reduction process;GO:0006606//protein import into nucleus;GO:0006508//proteolysis;GO:0006406//mRNA export from nucleus	GO:0032440//2-alkenal reductase [NAD(P)] activity;GO:0004252//serine-type endopeptidase activity	GO:0005739//mitochondrion;GO:0005730//nucleolus;GO:0009507//chloroplast
CL2349.Contig5_All	0.6023	1.9088	1.66411	Up	8.44742e-09	4.421e-08	gi|462404823|gb|EMJ10287.1|	hypothetical protein PRUPE_ppa003679mg [Prunus persica]	PREDICTED: Fragaria vesca subsp. vesca protease Do-like 9-like (LOC101296002), mRNA	Protease Do-like 9 OS=Arabidopsis thaliana GN=DEGP9 PE=2 SV=1	BS_htrA	Trypsin-like serine proteases, typically periplasmic, contain C-terminal PDZ domain	cme:CMD006C	[EC:3.4.21.-]	GO:0006508//proteolysis;GO:0055114//oxidation-reduction process	GO:0004252//serine-type endopeptidase activity;GO:0003677//DNA binding;GO:0032440//2-alkenal reductase [NAD(P)] activity	GO:0005730//nucleolus;GO:0009507//chloroplast
CL2410.Contig2_All	8.0892	2.1953	-1.88158	Down	4.7178e-32	6.43725e-31	gi|462404013|gb|EMJ09570.1|	hypothetical protein PRUPE_ppa000921mg [Prunus persica]	PREDICTED: Fragaria vesca subsp. vesca probable leucine-rich repeat receptor-like protein kinase At5g49770-like (LOC101315445), mRNA	Probable leucine-rich repeat receptor-like protein kinase At5g49770 OS=Arabidopsis thaliana GN=At5g49770 PE=2 SV=1	MA2301_1	Leucine-rich repeat (LRR) protein	osa:4337016	LRR receptor-like serine/threonine-protein kinase FLS2 [EC:2.7.11.1]	GO:0045492//xylan biosynthetic process;GO:0000186//activation of MAPKK activity;GO:0007169//transmembrane receptor protein tyrosine kinase signaling pathway;GO:0010413//glucuronoxylan metabolic process;GO:0055114//oxidation-reduction process	GO:0032440//2-alkenal reductase [NAD(P)] activity;GO:0004709//MAP kinase kinase kinase activity;GO:0005524//ATP binding	GO:0016021//integral to membrane;GO:0005576//extracellular region
CL2431.Contig2_All	1.5879	0.1548	-3.35864	Down	5.8206e-09	3.08309e-08	gi|462405161|gb|EMJ10625.1|	hypothetical protein PRUPE_ppa009470mg [Prunus persica]	PREDICTED: Fragaria vesca subsp. vesca uncharacterized LOC101301004 (LOC101301004), mRNA	Methylsterol monooxygenase 1-1 OS=Arabidopsis thaliana GN=SMO1-1 PE=1 SV=1	SPAC630.08c	Sterol desaturase	pop:POPTR_267028	4,4-dimethyl-9beta,19-cyclopropylsterol-4alpha-methyl oxidase [EC:1.14.13.72]	GO:0046520//sphingoid biosynthetic process;GO:0016132//brassinosteroid biosynthetic process;GO:0009086//methionine biosynthetic process;GO:0006633//fatty acid biosynthetic process;GO:0055114//oxidation-reduction process;GO:0009651//response to salt stress;GO:0006084//acetyl-CoA metabolic process;GO:0006816//calcium ion transport;GO:0007030//Golgi organization;GO:0000394//RNA splicing, via endonuc…	GO:0080064//4,4-dimethyl-9beta,19-cyclopropylsterol-4alpha-methyl oxidase activity;GO:0008270//zinc ion binding;GO:0005506//iron ion binding	GO:0016021//integral to membrane
CL2494.Contig4_All	1.7388	5.7762	1.73203	Up	1.02411e-18	9.23164e-18	gi|462422681|gb|EMJ26944.1|	hypothetical protein PRUPE_ppa004343mg [Prunus persica]	PREDICTED: Fragaria vesca subsp. vesca cytochrome P450 71B34-like, transcript variant 3 (LOC101306590), mRNA	Cytochrome P450 71B37 OS=Arabidopsis thaliana GN=CYP71B37 PE=3 SV=2	BH0579	Cytochrome P450	ath:AT3G26320	[EC:1.14.-.-]	GO:0055114//oxidation-reduction process	GO:0009055//electron carrier activity;GO:0005506//iron ion binding;GO:0016709//oxidoreductase activity, acting on paired donors, with incorporation or reduction of molecular oxygen, NAD(P)H as one donor, and incorporation of one atom of oxygen;GO:0020037//heme binding;GO:0019825//oxygen binding	GO:0005886//plasma membrane;GO:0005576//extracellular region;GO:0005783//endoplasmic reticulum;GO:0005739//mitochondrion
CL2531.Contig2_All	9.9648	51.1816	2.36071	Up	9.33514e-195	7.1051e-193	gi|462401056|gb|EMJ06613.1|	hypothetical protein PRUPE_ppa007622mg [Prunus persica]	Sinopodophyllum hexandrum cinnamyl alcohol dehydrogenase mRNA, complete cds	Probable mannitol dehydrogenase OS=Fragaria ananassa GN=CAD PE=2 SV=1	SMc00680	Zn-dependent alcohol dehydrogenases	pop:POPTR_667694	cinnamyl-alcohol dehydrogenase [EC:1.1.1.195]	GO:0009626//plant-type hypersensitive response;GO:0009617//response to bacterium;GO:0009809//lignin biosynthetic process;GO:0055114//oxidation-reduction process	GO:0045551//cinnamyl-alcohol dehydrogenase activity;GO:0018456//aryl-alcohol dehydrogenase (NAD+) activity;GO:0008270//zinc ion binding;GO:0000166//nucleotide binding;GO:0046029//mannitol dehydrogenase activity	-
CL2531.Contig3_All	2.7038	13.1824	2.28555	Up	6.67974e-12	4.31036e-11	gi|462401053|gb|EMJ06610.1|	hypothetical protein PRUPE_ppa007615mg [Prunus persica]	PREDICTED: Fragaria vesca subsp. vesca uncharacterized LOC101304719 (LOC101304719), mRNA	Probable mannitol dehydrogenase OS=Mesembryanthemum crystallinum GN=ELI3 PE=2 SV=1	AGc2867	Zn-dependent alcohol dehydrogenases	pop:POPTR_667694	cinnamyl-alcohol dehydrogenase [EC:1.1.1.195]	GO:0009626//plant-type hypersensitive response;GO:0009617//response to bacterium;GO:0009809//lignin biosynthetic process;GO:0055114//oxidation-reduction process	GO:0045551//cinnamyl-alcohol dehydrogenase activity;GO:0018456//aryl-alcohol dehydrogenase (NAD+) activity;GO:0008270//zinc ion binding;GO:0000166//nucleotide binding	-
CL2548.Contig1_All	4.9828	1.6434	-1.60027	Down	9.18314e-07	4.04131e-06	gi|462405484|gb|EMJ10948.1|	hypothetical protein PRUPE_ppa013054mg [Prunus persica]	PREDICTED: Fragaria vesca subsp. vesca acyl carrier protein 1, chloroplastic-like (LOC101314173), mRNA	Acyl carrier protein 1, chloroplastic OS=Casuarina glauca GN=ACP1 PE=2 SV=1	asr3342	Acyl carrier protein	pop:POPTR_742720	NADH dehydrogenase (ubiquinone) 1 alpha/beta subcomplex 1 [EC:1.6.5.3 1.6.99.3]	GO:0006633//fatty acid biosynthetic process;GO:0055114//oxidation-reduction process	GO:0032440//2-alkenal reductase [NAD(P)] activity	GO:0044434
CL2548.Contig2_All	0	1.8334	10.8403	Up	4.12726e-08	2.05435e-07	gi|462405484|gb|EMJ10948.1|	hypothetical protein PRUPE_ppa013054mg [Prunus persica]	PREDICTED: Fragaria vesca subsp. vesca acyl carrier protein 1, chloroplastic-like (LOC101314173), mRNA	Acyl carrier protein 1, chloroplastic OS=Casuarina glauca GN=ACP1 PE=2 SV=1	asr3342	Acyl carrier protein	pop:POPTR_742720	NADH dehydrogenase (ubiquinone) 1 alpha/beta subcomplex 1 [EC:1.6.5.3 1.6.99.3]	GO:0006633//fatty acid biosynthetic process;GO:0055114//oxidation-reduction process	GO:0032440//2-alkenal reductase [NAD(P)] activity	GO:0044434
CL2564.Contig2_All	3.2642	0.1768	-4.20654	Down	3.86936e-26	4.44794e-25	gi|462415178|gb|EMJ19915.1|	hypothetical protein PRUPE_ppa009010mg [Prunus persica]	PREDICTED: Fragaria vesca subsp. vesca very-long-chain enoyl-CoA reductase-like (LOC101313554), mRNA	Very-long-chain enoyl-CoA reductase OS=Arabidopsis thaliana GN=ECR PE=2 SV=1	--	--	rcu:RCOM_1206840	enoyl reductase [EC:1.3.1.-]	GO:0010025//wax biosynthetic process;GO:0055114//oxidation-reduction process;GO:0006665//sphingolipid metabolic process	GO:0003865//3-oxo-5-alpha-steroid 4-dehydrogenase activity;GO:0019166//trans-2-enoyl-CoA reductase (NADPH) activity;GO:0009922//fatty acid elongase activity;GO:0050343	GO:0016021//integral to membrane;GO:0005789//endoplasmic reticulum membrane;GO:0005886//plasma membrane
CL2599.Contig2_All	3.0888	0.4851	-2.67069	Down	3.60508e-24	3.92091e-23	gi|462415501|gb|EMJ20238.1|	hypothetical protein PRUPE_ppa004602mg [Prunus persica]	PREDICTED: Fragaria vesca subsp. vesca D-xylose-proton symporter-like 2-like (LOC101298549), mRNA	D-xylose-proton symporter-like 2 OS=Arabidopsis thaliana GN=At5g17010 PE=1 SV=1	CAC1345	Permeases of the major facilitator superfamily	vvi:100268023	MFS transporter, SP family, solute carrier family 2 (myo-inositol transporter), member 13	GO:0055085//transmembrane transport;GO:0055114//oxidation-reduction process;GO:0009845//seed germination;GO:0010103//stomatal complex morphogenesis;GO:0009911//positive regulation of flower development;GO:0015758//glucose transport;GO:0015755//fructose transport;GO:0009624//response to nematode	GO:0005353//fructose transmembrane transporter activity;GO:0005355//glucose transmembrane transporter activity;GO:0032440//2-alkenal reductase [NAD(P)] activity;GO:0005351//sugar:hydrogen symporter activity	GO:0016021//integral to membrane;GO:0009705//plant-type vacuole membrane;GO:0009507//chloroplast;GO:0005886//plasma membrane
CL2643.Contig1_All	0.5497	1.1191	1.02562	Up	5.57916e-06	2.25932e-05	gi|462415348|gb|EMJ20085.1|	hypothetical protein PRUPE_ppa000197mg [Prunus persica]	PREDICTED: Fragaria vesca subsp. vesca ABC transporter C family member 10-like (LOC101300583), mRNA	ABC transporter C family member 10 OS=Arabidopsis thaliana GN=ABCC10 PE=2 SV=2	YDR135c	ABC-type multidrug transport system, ATPase and permease components	olu:OSTLU_35503	ATP-binding cassette, subfamily C (CFTR/MRP), member 2	GO:0055085//transmembrane transport;GO:0055114//oxidation-reduction process;GO:0006200//ATP catabolic process	GO:0042626//ATPase activity, coupled to transmembrane movement of substances;GO:0005524//ATP binding;GO:0032440//2-alkenal reductase [NAD(P)] activity	GO:0016021//integral to membrane;GO:0005774//vacuolar membrane;GO:0005886//plasma membrane
CL2668.Contig3_All	1.1847	3.7695	1.66985	Up	2.00374e-06	8.53841e-06	gi|462405525|gb|EMJ10989.1|	hypothetical protein PRUPE_ppa013738mg [Prunus persica] >gi|462405526|gb|EMJ10990.1| hypothetical protein PRUPE_ppa013738mg [Prunus persica]	Glycine max uncharacterized LOC100500620 (LOC100500620), mRNA	NADH dehydrogenase [ubiquinone] 1 beta subcomplex subunit 10-B OS=Arabidopsis thaliana GN=At3g18410 PE=2 SV=1	--	--	pop:POPTR_823292	NADH dehydrogenase (ubiquinone) 1 beta subcomplex 10 [EC:1.6.5.3 1.6.99.3]	GO:0009853//photorespiration	-	GO:0005747//mitochondrial respiratory chain complex I
CL2680.Contig1_All	0.3174	17.9509	5.82161	Up	5.41734e-93	1.8502e-91	gi|462420510|gb|EMJ24773.1|	hypothetical protein PRUPE_ppa013741mg [Prunus persica]	PREDICTED: Fragaria vesca subsp. vesca NADH dehydrogenase [ubiquinone] 1 alpha subcomplex subunit 8-B-like (LOC101314937), mRNA	NADH dehydrogenase [ubiquinone] 1 alpha subcomplex subunit 8-B OS=Arabidopsis thaliana GN=At5g18800 PE=2 SV=1	--	--	rcu:RCOM_0679150	NADH dehydrogenase (ubiquinone) 1 alpha subcomplex 8 [EC:1.6.5.3 1.6.99.3]	GO:0006120//mitochondrial electron transport, NADH to ubiquinone;GO:0009853//photorespiration	GO:0008137//NADH dehydrogenase (ubiquinone) activity	GO:0005747//mitochondrial respiratory chain complex I;GO:0009507//chloroplast
CL2680.Contig2_All	23.3705	6.8959	-1.76088	Down	1.18091e-39	1.91506e-38	gi|462420510|gb|EMJ24773.1|	hypothetical protein PRUPE_ppa013741mg [Prunus persica]	PREDICTED: Fragaria vesca subsp. vesca NADH dehydrogenase [ubiquinone] 1 alpha subcomplex subunit 8-B-like (LOC101314937), mRNA	NADH dehydrogenase [ubiquinone] 1 alpha subcomplex subunit 8-B OS=Arabidopsis thaliana GN=At5g18800 PE=2 SV=1	--	--	rcu:RCOM_0679150	NADH dehydrogenase (ubiquinone) 1 alpha subcomplex 8 [EC:1.6.5.3 1.6.99.3]	GO:0006120//mitochondrial electron transport, NADH to ubiquinone;GO:0009853//photorespiration	GO:0008137//NADH dehydrogenase (ubiquinone) activity	GO:0005747//mitochondrial respiratory chain complex I;GO:0009507//chloroplast
CL2688.Contig3_All	259.795	101.401	-1.35729	Down	0	0	gi|470134710|ref|XP_004303182.1|	PREDICTED: phosphoenolpyruvate carboxylase 2-like [Fragaria vesca subsp. vesca]	PREDICTED: Fragaria vesca subsp. vesca phosphoenolpyruvate carboxylase 2-like (LOC101307132), mRNA	Phosphoenolpyruvate carboxylase 2 OS=Flaveria trinervia GN=PPCC PE=1 SV=1	PA3687	Phosphoenolpyruvate carboxylase	rcu:RCOM_1177170	phosphoenolpyruvate carboxylase [EC:4.1.1.31]	GO:0015977//carbon fixation;GO:0006099//tricarboxylic acid cycle	GO:0032440//2-alkenal reductase [NAD(P)] activity;GO:0008964//phosphoenolpyruvate carboxylase activity	GO:0005886//plasma membrane;GO:0009507//chloroplast;GO:0005829//cytosol;GO:0048046//apoplast
CL2919.Contig1_All	8.0848	3.9623	-1.02887	Down	1.96363e-24	2.15249e-23	gi|462397198|gb|EMJ02997.1|	hypothetical protein PRUPE_ppa001957mg [Prunus persica] >gi|462397199|gb|EMJ02998.1| hypothetical protein PRUPE_ppa001957mg [Prunus persica] >gi|462397200|gb|EMJ02999.1| hypothetical protein PRUPE_ppa001957mg [Prunus persica]	PREDICTED: Fragaria vesca subsp. vesca monosaccharide-sensing protein 2-like (LOC101304050), mRNA	Monosaccharide-sensing protein 2 OS=Arabidopsis thaliana GN=MSSP2 PE=2 SV=2	CAC1339	Permeases of the major facilitator superfamily	gmx:100783605	MFS transporter, SP family, solute carrier family 2 (myo-inositol transporter), member 13	GO:0055085//transmembrane transport;GO:0008643//carbohydrate transport;GO:0055114//oxidation-reduction process	GO:0005351//sugar:hydrogen symporter activity;GO:0032440//2-alkenal reductase [NAD(P)] activity;GO:0005337//nucleoside transmembrane transporter activity	GO:0005794//Golgi apparatus;GO:0005886//plasma membrane;GO:0005774//vacuolar membrane;GO:0016021//integral to membrane
CL2919.Contig4_All	19.2607	5.9148	-1.70326	Down	2.87344e-96	1.02635e-94	gi|462397198|gb|EMJ02997.1|	hypothetical protein PRUPE_ppa001957mg [Prunus persica] >gi|462397199|gb|EMJ02998.1| hypothetical protein PRUPE_ppa001957mg [Prunus persica] >gi|462397200|gb|EMJ02999.1| hypothetical protein PRUPE_ppa001957mg [Prunus persica]	PREDICTED: Fragaria vesca subsp. vesca monosaccharide-sensing protein 2-like (LOC101304050), mRNA	Monosaccharide-sensing protein 2 OS=Arabidopsis thaliana GN=MSSP2 PE=2 SV=2	CAC1339	Permeases of the major facilitator superfamily	gmx:100783605	MFS transporter, SP family, solute carrier family 2 (myo-inositol transporter), member 13	GO:0055085//transmembrane transport;GO:0008643//carbohydrate transport;GO:0055114//oxidation-reduction process	GO:0005351//sugar:hydrogen symporter activity;GO:0032440//2-alkenal reductase [NAD(P)] activity;GO:0005337//nucleoside transmembrane transporter activity	GO:0005794//Golgi apparatus;GO:0005886//plasma membrane;GO:0005774//vacuolar membrane;GO:0016021//integral to membrane
CL2922.Contig2_All	4.0567	0.2498	-4.02146	Down	1.25321e-43	2.21078e-42	gi|462411457|gb|EMJ16506.1|	hypothetical protein PRUPE_ppa003428mg [Prunus persica]	PREDICTED: Fragaria vesca subsp. vesca isocitrate lyase-like (LOC101311703), mRNA	Isocitrate lyase OS=Gossypium hirsutum PE=2 SV=1	YER065c	Isocitrate lyase	vvi:100248231	isocitrate lyase [EC:4.1.3.1]	GO:0006099//tricarboxylic acid cycle;GO:0010162//seed dormancy process;GO:0006097//glyoxylate cycle	GO:0004451//isocitrate lyase activity	GO:0009514//glyoxysome
CL2922.Contig4_All	0.2735	1.7116	2.64573	Up	1.19196e-12	8.05016e-12	gi|462411457|gb|EMJ16506.1|	hypothetical protein PRUPE_ppa003428mg [Prunus persica]	PREDICTED: Fragaria vesca subsp. vesca isocitrate lyase-like (LOC101311703), mRNA	Isocitrate lyase OS=Gossypium hirsutum PE=2 SV=1	YER065c	Isocitrate lyase	vvi:100248231	isocitrate lyase [EC:4.1.3.1]	GO:0006099//tricarboxylic acid cycle;GO:0010162//seed dormancy process;GO:0006097//glyoxylate cycle	GO:0004451//isocitrate lyase activity	GO:0009514//glyoxysome
CL3023.Contig2_All	31.5253	13.2055	-1.25537	Down	4.78306e-17	4.02051e-16	gi|462407024|gb|EMJ12488.1|	hypothetical protein PRUPE_ppa002536mg [Prunus persica]	PREDICTED: Fragaria vesca subsp. vesca probable inactive receptor kinase At1g48480-like (LOC101302837), mRNA	Probable inactive receptor kinase At1g48480 OS=Arabidopsis thaliana GN=RKL1 PE=1 SV=1	MYPU_6850	Serine/threonine protein kinase	osa:4324691	protein brassinosteroid insensitive 1 [EC:2.7.10.1 2.7.11.1]	GO:0006468//protein phosphorylation;GO:0055114//oxidation-reduction process	GO:0050321//tau-protein kinase activity;GO:0005524//ATP binding;GO:0032440//2-alkenal reductase [NAD(P)] activity	GO:0005886//plasma membrane;GO:0016021//integral to membrane
CL3088.Contig1_All	0.4973	9.6984	4.28556	Up	8.7233e-51	1.74686e-49	gi|462414974|gb|EMJ19711.1|	hypothetical protein PRUPE_ppa012466mg [Prunus persica]	PREDICTED: Fragaria vesca subsp. vesca NADH dehydrogenase [ubiquinone] 1 alpha subcomplex assembly factor 3-like, transcript variant 2 (LOC101306565), mRNA	--	mll1069	Uncharacterized conserved protein	pop:POPTR_732662	hypothetical protein	-	-	GO:0005739//mitochondrion
CL3101.Contig2_All	18.8025	117.413	2.6426	Up	0	0	gi|462411642|gb|EMJ16691.1|	hypothetical protein PRUPE_ppa006791mg [Prunus persica]	Vitis vinifera clone SS0AFA21YO15	Formate dehydrogenase, mitochondrial OS=Solanum tuberosum GN=FDH1 PE=1 SV=2	SMa0478	Lactate dehydrogenase and related dehydrogenases	vvi:100261093	formate dehydrogenase [EC:1.2.1.2]	GO:0009611//response to wounding;GO:0046686//response to cadmium ion;GO:0055114//oxidation-reduction process	GO:0051287//NAD binding;GO:0008863//formate dehydrogenase (NAD+) activity;GO:0016616//oxidoreductase activity, acting on the CH-OH group of donors, NAD or NADP as acceptor	GO:0009507//chloroplast;GO:0009579//thylakoid
CL3174.Contig4_All	45.6233	19.4993	-1.22635	Down	5.37964e-119	2.4152e-117	gi|462416670|gb|EMJ21407.1|	hypothetical protein PRUPE_ppa002641mg [Prunus persica]	Malus domestica high molecular weight heat shock protein (Hsp2) mRNA, complete cds	Heat shock cognate 70 kDa protein 2 OS=Solanum lycopersicum GN=HSC-2 PE=2 SV=1	SPAC13G7.02c	Molecular chaperone	vvi:100259551	heat shock 70kDa protein 1/8	GO:0009615//response to virus;GO:0055114//oxidation-reduction process;GO:0009409//response to cold;GO:0009408//response to heat;GO:0009617//response to bacterium;GO:0046686//response to cadmium ion;GO:0080167//response to karrikin	GO:0005524//ATP binding;GO:0032440//2-alkenal reductase [NAD(P)] activity	GO:0005618//cell wall;GO:0005730//nucleolus;GO:0009941//chloroplast envelope;GO:0005773//vacuole;GO:0022626//cytosolic ribosome;GO:0005886//plasma membrane;GO:0048046//apoplast
CL3222.Contig2_All	0.7346	0.1693	-2.11738	Down	9.67296e-08	4.66863e-07	gi|462402948|gb|EMJ08505.1|	hypothetical protein PRUPE_ppa000263mg [Prunus persica]	PREDICTED: Fragaria vesca subsp. vesca abscisic-aldehyde oxidase-like (LOC101299368), mRNA	Abscisic-aldehyde oxidase OS=Arabidopsis thaliana GN=AAO3 PE=1 SV=1	RSc2096	Xanthine dehydrogenase, molybdopterin-binding subunit B	vvi:100265098	abscisic-aldehyde oxidase [EC:1.2.3.14]	GO:0055114//oxidation-reduction process;GO:0009851//auxin biosynthetic process;GO:0019760//glucosinolate metabolic process;GO:0009688//abscisic acid biosynthetic process	GO:0018479//benzaldehyde dehydrogenase (NAD+) activity;GO:0051537//2 iron, 2 sulfur cluster binding;GO:0050302//indole-3-acetaldehyde oxidase activity;GO:0009055//electron carrier activity;GO:0016614//oxidoreductase activity, acting on CH-OH group of donors;GO:0050660//flavin adenine dinucleotide binding;GO:0010293//abscisic aldehyde oxidase activity;GO:0005506//iron ion binding	-
CL3263.Contig4_All	4.6011	17.662	1.9406	Up	3.77568e-88	1.22408e-86	gi|462400109|gb|EMJ05777.1|	hypothetical protein PRUPE_ppa003613mg [Prunus persica]	Malus x domestica 3-hydroxy-3-methylglutaryl coenzyme A reductase (hmg3) mRNA, partial cds	3-hydroxy-3-methylglutaryl-coenzyme A reductase OS=Camptotheca acuminata PE=3 SV=1	YLR450w	Hydroxymethylglutaryl-CoA reductase	rcu:RCOM_1602200	hydroxymethylglutaryl-CoA reductase (NADPH) [EC:1.1.1.34]	GO:0015936//coenzyme A metabolic process;GO:0055114//oxidation-reduction process;GO:0008299//isoprenoid biosynthetic process;GO:0016126//sterol biosynthetic process	GO:0004420//hydroxymethylglutaryl-CoA reductase (NADPH) activity;GO:0050661//NADP binding;GO:0042282//hydroxymethylglutaryl-CoA reductase activity	GO:0016021//integral to membrane;GO:0005783//endoplasmic reticulum
CL3319.Contig1_All	74.8642	22.7769	-1.7167	Down	0	0	gi|462423931|gb|EMJ28194.1|	hypothetical protein PRUPE_ppa001756mg [Prunus persica]	PREDICTED: Fragaria vesca subsp. vesca subtilisin-like protease-like (LOC101307747), mRNA	Subtilisin-like protease OS=Arabidopsis thaliana GN=ARA12 PE=1 SV=1	BH0831	Subtilisin-like serine proteases	aly:ARALYDRAFT_473714	acetyl-CoA carboxylase / biotin carboxylase [EC:6.4.1.2 6.3.4.14]	GO:0043086//negative regulation of catalytic activity;GO:0006508//proteolysis	GO:0042802//identical protein binding;GO:0004252//serine-type endopeptidase activity	GO:0005576//extracellular region
CL3319.Contig2_All	40.7844	18.8703	-1.1119	Down	1.06431e-114	4.62375e-113	gi|462423931|gb|EMJ28194.1|	hypothetical protein PRUPE_ppa001756mg [Prunus persica]	PREDICTED: Fragaria vesca subsp. vesca subtilisin-like protease-like (LOC101307747), mRNA	Subtilisin-like protease OS=Arabidopsis thaliana GN=ARA12 PE=1 SV=1	BH0831	Subtilisin-like serine proteases	aly:ARALYDRAFT_473714	acetyl-CoA carboxylase / biotin carboxylase [EC:6.4.1.2 6.3.4.14]	GO:0043086//negative regulation of catalytic activity;GO:0006508//proteolysis	GO:0042802//identical protein binding;GO:0004252//serine-type endopeptidase activity	GO:0005576//extracellular region
CL3559.Contig2_All	2.52	0.1117	-4.49572	Down	9.28684e-12	5.94446e-11	gi|462418262|gb|EMJ22711.1|	hypothetical protein PRUPE_ppa012479mg [Prunus persica]	PREDICTED: Fragaria vesca subsp. vesca NADH dehydrogenase [ubiquinone] 1 alpha subcomplex assembly factor 3-like, transcript variant 2 (LOC101306565), mRNA	--	mll1069	Uncharacterized conserved protein	pop:POPTR_732662	hypothetical protein	-	-	GO:0005739//mitochondrion
CL3559.Contig3_All	3.5556	0.1486	-4.58059	Down	3.01688e-18	2.66285e-17	gi|462414974|gb|EMJ19711.1|	hypothetical protein PRUPE_ppa012466mg [Prunus persica]	PREDICTED: Fragaria vesca subsp. vesca NADH dehydrogenase [ubiquinone] 1 alpha subcomplex assembly factor 3-like, transcript variant 2 (LOC101306565), mRNA	--	mll1069	Uncharacterized conserved protein	pop:POPTR_732662	hypothetical protein	-	-	GO:0005739//mitochondrion
CL3571.Contig1_All	3.8072	1.389	-1.45468	Down	1.47266e-11	9.31018e-11	gi|462396378|gb|EMJ02177.1|	hypothetical protein PRUPE_ppa004697mg [Prunus persica] >gi|462396379|gb|EMJ02178.1| hypothetical protein PRUPE_ppa004697mg [Prunus persica]	PREDICTED: Fragaria vesca subsp. vesca histone deacetylase 19-like (LOC101311924), mRNA	Histone deacetylase 19 OS=Arabidopsis thaliana GN=HDA19 PE=1 SV=2	YNL330c	Deacetylases, including yeast histone deacetylase and acetoin utilization protein	vvi:100241833	histone deacetylase 1/2 [EC:3.5.1.98]	GO:0009405//pathogenesis;GO:0070933//histone H4 deacetylation;GO:2000026//regulation of multicellular organismal development;GO:0009294//DNA mediated transformation;GO:0070932//histone H3 deacetylation;GO:0009861//jasmonic acid and ethylene-dependent systemic resistance;GO:0016573//histone acetylation;GO:0045892//negative regulation of transcription, DNA-dependent	GO:0097372//NAD-dependent histone deacetylase activity (H3-K18 specific);GO:0032041//NAD-dependent histone deacetylase activity (H3-K14 specific);GO:0005515//protein binding;GO:0046970//NAD-dependent histone deacetylase activity (H4-K16 specific);GO:0046969//NAD-dependent histone deacetylase activity (H3-K9 specific)	GO:0005634//nucleus
CL3616.Contig1_All	3.1193	1.4898	-1.0661	Down	1.59885e-05	6.15788e-05	gi|462411877|gb|EMJ16926.1|	hypothetical protein PRUPE_ppa009044mg [Prunus persica]	PREDICTED: Fragaria vesca subsp. vesca uncharacterized LOC101295056 (LOC101295056), mRNA	--	--	--	--	--	GO:0006098//pentose-phosphate shunt;GO:0009965//leaf morphogenesis;GO:0016117//carotenoid biosynthetic process;GO:0010027//thylakoid membrane organization;GO:0030154//cell differentiation	GO:0016616//oxidoreductase activity, acting on the CH-OH group of donors, NAD or NADP as acceptor;GO:0050662//coenzyme binding	GO:0009941//chloroplast envelope;GO:0009570//chloroplast stroma;GO:0048046//apoplast
CL3719.Contig1_All	361.009	83.8766	-2.1057	Down	0	0	gi|462407407|gb|EMJ12741.1|	hypothetical protein PRUPE_ppa004013mg [Prunus persica]	Malus x domestica vacuolar malate transmembrane transporter mRNA, complete cds	Tonoplast dicarboxylate transporter OS=Arabidopsis thaliana GN=TDT PE=2 SV=2	SA1732	Di- and tricarboxylate transporters	vvi:100255398	solute carrier family 13 (sodium-dependent dicarboxylate transporter), member 2/3/5	GO:0006635//fatty acid beta-oxidation;GO:0035725//sodium ion transmembrane transport;GO:0051453//regulation of intracellular pH;GO:0016558//protein import into peroxisome matrix;GO:0031087//deadenylation-independent decapping of nuclear-transcribed mRNA;GO:0016441//posttranscriptional gene silencing;GO:0010072//primary shoot apical meristem specification;GO:0071423//malate transmembrane transport	GO:0015140//malate transmembrane transporter activity;GO:0050072//m7G(5')pppN diphosphatase activity;GO:0030145//manganese ion binding;GO:0000287//magnesium ion binding;GO:0017153//sodium:dicarboxylate symporter activity;GO:0042803//protein homodimerization activity;GO:0003729//mRNA binding	GO:0016020//membrane;GO:0005773//vacuole;GO:0000932//cytoplasmic mRNA processing body;GO:0005634//nucleus
CL3776.Contig1_All	11.0887	2.2161	-2.323	Down	7.53512e-137	3.88408e-135	gi|462406165|gb|EMJ11629.1|	hypothetical protein PRUPE_ppa000314mg [Prunus persica]	PREDICTED: Fragaria vesca subsp. vesca uncharacterized LOC101296119 (LOC101296119), mRNA	Formin-like protein 20 OS=Arabidopsis thaliana GN=FH20 PE=2 SV=3	XF0818	Endoglucanase	vcn:VOLCADRAFT_99471	phospholipase D [EC:3.1.4.4]	GO:0009750//response to fructose stimulus;GO:0009749//response to glucose stimulus;GO:0009744//response to sucrose stimulus;GO:0016126//sterol biosynthetic process;GO:0009831//plant-type cell wall modification involved in multidimensional cell growth;GO:0009663//plasmodesma organization;GO:0009826//unidimensional cell growth;GO:0006084//acetyl-CoA metabolic process;GO:0030244//cellulose biosynthe…	GO:0016757//transferase activity, transferring glycosyl groups	GO:0005802//trans-Golgi network;GO:0005794//Golgi apparatus;GO:0005768//endosome;GO:0009543//chloroplast thylakoid lumen;GO:0005886//plasma membrane
CL378.Contig4_All	13.3839	3.2479	-2.04292	Down	2.112e-74	5.80822e-73	gi|462396595|gb|EMJ02394.1|	hypothetical protein PRUPE_ppa002752mg [Prunus persica]	PREDICTED: Fragaria vesca subsp. vesca zinc-binding alcohol dehydrogenase domain-containing protein 2-like (LOC101299168), mRNA	(+)-pulegone reductase OS=Mentha piperita PE=1 SV=1	all5008	Putative NADP-dependent oxidoreductases	vvi:100258817		GO:0031348//negative regulation of defense response;GO:0006635//fatty acid beta-oxidation;GO:0009867//jasmonic acid mediated signaling pathway;GO:0009697//salicylic acid biosynthetic process;GO:0006833//water transport;GO:0009862//systemic acquired resistance, salicylic acid mediated signaling pathway;GO:0010363//regulation of plant-type hypersensitive response;GO:0010310//regulation of hydrogen …	GO:0008752//FMN reductase activity;GO:0008270//zinc ion binding;GO:0000166//nucleotide binding;GO:0016747//transferase activity, transferring acyl groups other than amino-acyl groups;GO:0003960//NADPH:quinone reductase activity;GO:0016404//15-hydroxyprostaglandin dehydrogenase (NAD+) activity	GO:0005777//peroxisome;GO:0005829//cytosol;GO:0009570//chloroplast stroma;GO:0005886//plasma membrane;GO:0005739//mitochondrion
CL3844.Contig1_All	1.2173	25.6984	4.39992	Up	2.98704e-100	1.12141e-98	gi|470142703|ref|XP_004307042.1|	PREDICTED: ribosomal protein S14, mitochondrial-like isoform 1 [Fragaria vesca subsp. vesca] >gi|470142705|ref|XP_004307043.1| PREDICTED: ribosomal protein S14, mitochondrial-like isoform 2 [Fragaria vesca subsp. vesca] >gi|470142707|ref|XP_004307044.1| PREDICTED: ribosomal protein S14, mitochondrial-like isoform 3 [Fragaria vesca subsp. vesca] >gi|470142709|ref|XP_004307045.1| PREDICTED: ribosom…	PREDICTED: Fragaria vesca subsp. vesca ribosomal protein S14, mitochondrial-like, transcript variant 5 (LOC101307246), mRNA	Ribosomal protein S14, mitochondrial OS=Vicia faba GN=RPS14 PE=3 SV=2	CC1261	Ribosomal protein S14	rcu:RCOM_0171050	small subunit ribosomal protein S14	GO:0006099//tricarboxylic acid cycle;GO:0006412//translation	GO:0016491//oxidoreductase activity;GO:0003735//structural constituent of ribosome;GO:0009055//electron carrier activity;GO:0051537//2 iron, 2 sulfur cluster binding;GO:0008270//zinc ion binding;GO:0019843//rRNA binding	GO:0005840//ribosome;GO:0009507//chloroplast;GO:0005739//mitochondrion
CL3844.Contig2_All	9.0693	0.9309	-3.28429	Down	5.304e-30	6.87826e-29	gi|470142703|ref|XP_004307042.1|	PREDICTED: ribosomal protein S14, mitochondrial-like isoform 1 [Fragaria vesca subsp. vesca] >gi|470142705|ref|XP_004307043.1| PREDICTED: ribosomal protein S14, mitochondrial-like isoform 2 [Fragaria vesca subsp. vesca] >gi|470142707|ref|XP_004307044.1| PREDICTED: ribosomal protein S14, mitochondrial-like isoform 3 [Fragaria vesca subsp. vesca] >gi|470142709|ref|XP_004307045.1| PREDICTED: ribosom…	PREDICTED: Fragaria vesca subsp. vesca ribosomal protein S14, mitochondrial-like, transcript variant 5 (LOC101307246), mRNA	Ribosomal protein S14, mitochondrial OS=Vicia faba GN=RPS14 PE=3 SV=2	CC1261	Ribosomal protein S14	rcu:RCOM_0171050	small subunit ribosomal protein S14	GO:0006099//tricarboxylic acid cycle;GO:0006412//translation	GO:0016491//oxidoreductase activity;GO:0003735//structural constituent of ribosome;GO:0009055//electron carrier activity;GO:0051537//2 iron, 2 sulfur cluster binding;GO:0008270//zinc ion binding;GO:0019843//rRNA binding	GO:0005840//ribosome;GO:0009507//chloroplast;GO:0005739//mitochondrion
CL4070.Contig2_All	2.0055	5.7854	1.52845	Up	1.21156e-11	7.69072e-11	gi|462412836|gb|EMJ17885.1|	hypothetical protein PRUPE_ppa027030mg [Prunus persica]	PREDICTED: Fragaria vesca subsp. vesca nicotinamide-nucleotide adenylyltransferase 2-like (LOC101297705), mRNA	--	YGR010w_2	Nicotinic acid mononucleotide adenylyltransferase	vvi:100251521	nicotinamide mononucleotide adenylyltransferase [EC:2.7.7.1 2.7.7.18]	GO:0009435//NAD biosynthetic process;GO:0009860//pollen tube growth;GO:0009555//pollen development	GO:0004515//nicotinate-nucleotide adenylyltransferase activity;GO:0000309//nicotinamide-nucleotide adenylyltransferase activity	GO:0005634//nucleus
CL4103.Contig1_All	2.7879	8.4273	1.59589	Up	4.7651e-18	4.17096e-17	gi|462401323|gb|EMJ06880.1|	hypothetical protein PRUPE_ppa009621mg [Prunus persica]	PREDICTED: Fragaria vesca subsp. vesca adenylyl-sulfate kinase, chloroplastic-like (LOC101312384), mRNA	Adenylyl-sulfate kinase, chloroplastic OS=Catharanthus roseus GN=AKN PE=2 SV=1	BS_yisZ	Adenylylsulfate kinase and related kinases	rcu:RCOM_0580310	adenylylsulfate kinase [EC:2.7.1.25]	GO:0055114//oxidation-reduction process;GO:0000103//sulfate assimilation;GO:0010439//regulation of glucosinolate biosynthetic process;GO:0048232//male gamete generation;GO:0016310//phosphorylation;GO:0070814//hydrogen sulfide biosynthetic process	GO:0004020//adenylylsulfate kinase activity;GO:0005524//ATP binding;GO:0032440//2-alkenal reductase [NAD(P)] activity	GO:0009507//chloroplast
CL4234.Contig1_All	0.116	5.9174	5.67277	Up	3.31624e-42	5.67298e-41	gi|462419789|gb|EMJ24052.1|	hypothetical protein PRUPE_ppa008816mg [Prunus persica]	Fragaria x ananassa probable aldo-keto reductase superfamily member mRNA, complete cds	Non-functional NADPH-dependent codeinone reductase 2 OS=Papaver somniferum GN=COR2 PE=1 SV=1	slr0942	Aldo/keto reductases, related to diketogulonate reductase	gmx:547911	6'-deoxychalcone synthase [EC:2.3.1.170]	GO:0006826//iron ion transport;GO:0055114//oxidation-reduction process	GO:0016491//oxidoreductase activity	-
CL4234.Contig2_All	21.1229	6.7307	-1.64998	Down	8.38926e-56	1.81019e-54	gi|462419789|gb|EMJ24052.1|	hypothetical protein PRUPE_ppa008816mg [Prunus persica]	Fragaria x ananassa probable aldo-keto reductase superfamily member mRNA, complete cds	Non-functional NADPH-dependent codeinone reductase 2 OS=Papaver somniferum GN=COR2 PE=1 SV=1	slr0942	Aldo/keto reductases, related to diketogulonate reductase	gmx:547911	6'-deoxychalcone synthase [EC:2.3.1.170]	GO:0006826//iron ion transport;GO:0055114//oxidation-reduction process	GO:0016491//oxidoreductase activity	-
CL4238.Contig1_All	3.4775	0.1288	-4.75485	Down	7.41692e-21	7.2366e-20	gi|462416122|gb|EMJ20859.1|	hypothetical protein PRUPE_ppa023890mg [Prunus persica]	PREDICTED: Fragaria vesca subsp. vesca glyoxylate/hydroxypyruvate reductase HPR3-like (LOC101311808), mRNA	Glyoxylate/hydroxypyruvate reductase HPR3 OS=Arabidopsis thaliana GN=HPR3 PE=2 SV=1	AGl379	Lactate dehydrogenase and related dehydrogenases	sbi:SORBI_03g000950	hydroxypyruvate reductase 2	GO:0055114//oxidation-reduction process	GO:0051287//NAD binding;GO:0047964//glyoxylate reductase activity	-
CL4241.Contig3_All	6.0575	17.0984	1.49707	Up	5.23056e-51	1.0523e-49	gi|462418873|gb|EMJ23136.1|	hypothetical protein PRUPE_ppa001459mg [Prunus persica]	PREDICTED: Fragaria vesca subsp. vesca probable LRR receptor-like serine/threonine-protein kinase At2g16250-like (LOC101306210), mRNA	Probable LRR receptor-like serine/threonine-protein kinase At2g16250 OS=Arabidopsis thaliana GN=At2g16250 PE=1 SV=1	--	--	smo:SELMODRAFT_159261	interleukin-1 receptor-associated kinase 4 [EC:2.7.11.1]	GO:0006468//protein phosphorylation;GO:0055114//oxidation-reduction process	GO:0004672//protein kinase activity;GO:0005524//ATP binding;GO:0032440//2-alkenal reductase [NAD(P)] activity	GO:0016021//integral to membrane;GO:0071944//cell periphery
CL4263.Contig2_All	10.8378	1.4976	-2.85535	Down	1.32845e-62	3.14893e-61	gi|462395247|gb|EMJ01046.1|	hypothetical protein PRUPE_ppa006210mg [Prunus persica]	PREDICTED: Fragaria vesca subsp. vesca succinyl-CoA ligase [ADP-forming] subunit beta, mitochondrial-like (LOC101295668), mRNA	Succinyl-CoA ligase [ADP-forming] subunit beta, mitochondrial OS=Arabidopsis thaliana GN=At2g20420 PE=1 SV=1	SPCC1620.08	Succinyl-CoA synthetase, beta subunit	vvi:100248061	succinyl-CoA synthetase beta subunit [EC:6.2.1.4 6.2.1.5]	GO:0006511//ubiquitin-dependent protein catabolic process;GO:0006105//succinate metabolic process;GO:0009651//response to salt stress;GO:0051788//response to misfolded protein;GO:0006104//succinyl-CoA metabolic process;GO:0019243//methylglyoxal catabolic process to D-lactate;GO:0080129//proteasome core complex assembly;GO:0006099//tricarboxylic acid cycle;GO:0006096//glycolysis;GO:0006094//glucon…	GO:0005507//copper ion binding;GO:0004775//succinate-CoA ligase (ADP-forming) activity;GO:0005524//ATP binding;GO:0004776//succinate-CoA ligase (GDP-forming) activity	GO:0005739//mitochondrion;GO:0005794//Golgi apparatus
CL4326.Contig1_All	3.4952	7.2024	1.0431	Up	6.97668e-23	7.30256e-22	gi|462406640|gb|EMJ12104.1|	hypothetical protein PRUPE_ppa000984mg [Prunus persica]	PREDICTED: Fragaria vesca subsp. vesca respiratory burst oxidase homolog protein C-like (LOC101310280), mRNA	Respiratory burst oxidase homolog protein C OS=Solanum tuberosum GN=RBOHC PE=1 SV=2	--	--	rcu:RCOM_1502990	respiratory burst oxidase [EC:1.6.3.- 1.11.1.-]	GO:0010053//root epidermal cell differentiation;GO:0009408//response to heat;GO:0009060//aerobic respiration;GO:0043069//negative regulation of programmed cell death;GO:0050832//defense response to fungus;GO:0033198//response to ATP	GO:0016174//NAD(P)H oxidase activity;GO:0005509//calcium ion binding;GO:0004601//peroxidase activity	GO:0005773//vacuole;GO:0022626//cytosolic ribosome;GO:0005887//integral to plasma membrane
CL4326.Contig3_All	0.4204	0.0661	-2.66904	Down	5.24826e-06	2.13041e-05	gi|462406640|gb|EMJ12104.1|	hypothetical protein PRUPE_ppa000984mg [Prunus persica]	PREDICTED: Fragaria vesca subsp. vesca respiratory burst oxidase homolog protein C-like (LOC101310280), mRNA	Respiratory burst oxidase homolog protein C OS=Solanum tuberosum GN=RBOHC PE=1 SV=2	--	--	rcu:RCOM_1502990	respiratory burst oxidase [EC:1.6.3.- 1.11.1.-]	GO:0010053//root epidermal cell differentiation;GO:0009408//response to heat;GO:0009060//aerobic respiration;GO:0043069//negative regulation of programmed cell death;GO:0050832//defense response to fungus;GO:0033198//response to ATP	GO:0016174//NAD(P)H oxidase activity;GO:0005509//calcium ion binding;GO:0004601//peroxidase activity	GO:0005773//vacuole;GO:0022626//cytosolic ribosome;GO:0005887//integral to plasma membrane
CL4377.Contig1_All	2.3823	0.4806	-2.30945	Down	2.1061e-16	1.72675e-15	gi|470111058|ref|XP_004291770.1|	PREDICTED: NAD(H) kinase 1-like [Fragaria vesca subsp. vesca]	PREDICTED: Fragaria vesca subsp. vesca NAD(H) kinase 1-like (LOC101290724), mRNA	NAD(H) kinase 1 OS=Arabidopsis thaliana GN=NADK1 PE=1 SV=2	YEL041w	Predicted sugar kinase	rcu:RCOM_1578630	NAD+ kinase [EC:2.7.1.23]	GO:0016310//phosphorylation;GO:0006741//NADP biosynthetic process;GO:0019674//NAD metabolic process	GO:0042736//NADH kinase activity;GO:0003951//NAD+ kinase activity;GO:0005516//calmodulin binding	GO:0005737//cytoplasm
CL4377.Contig3_All	2.8583	7.2306	1.33896	Up	5.38076e-12	3.49413e-11	gi|470111058|ref|XP_004291770.1|	PREDICTED: NAD(H) kinase 1-like [Fragaria vesca subsp. vesca]	PREDICTED: Fragaria vesca subsp. vesca NAD(H) kinase 1-like (LOC101290724), mRNA	NAD(H) kinase 1 OS=Arabidopsis thaliana GN=NADK1 PE=1 SV=2	--	--	vvi:100243315	NAD+ kinase [EC:2.7.1.23]	GO:0016310//phosphorylation;GO:0006741//NADP biosynthetic process;GO:0019674//NAD metabolic process	GO:0042736//NADH kinase activity;GO:0003951//NAD+ kinase activity;GO:0005516//calmodulin binding	GO:0005737//cytoplasm
CL4398.Contig1_All	8.7508	3.659	-1.25797	Down	5.63792e-35	8.25025e-34	gi|462404063|gb|EMJ09620.1|	hypothetical protein PRUPE_ppa000739mg [Prunus persica]	PREDICTED: Fragaria vesca subsp. vesca leucine-rich repeat receptor-like serine/threonine-protein kinase BAM1-like (LOC101301908), mRNA	Leucine-rich repeat receptor-like serine/threonine-protein kinase BAM1 OS=Arabidopsis thaliana GN=BAM1 PE=1 SV=1	MA2301_1	Leucine-rich repeat (LRR) protein	aly:ARALYDRAFT_476729	[EC:2.7.1.-]	GO:0048767//root hair elongation;GO:0010480//microsporocyte differentiation;GO:0009414//response to water deprivation;GO:0043481//anthocyanin accumulation in tissues in response to UV light;GO:0009825//multidimensional cell growth;GO:0000186//activation of MAPKK activity;GO:0007169//transmembrane receptor protein tyrosine kinase signaling pathway;GO:0009926//auxin polar transport;GO:0010075//regu…	GO:0033612//receptor serine/threonine kinase binding;GO:0004709//MAP kinase kinase kinase activity;GO:0043621//protein self-association;GO:0005524//ATP binding;GO:0043169//cation binding;GO:0032440//2-alkenal reductase [NAD(P)] activity;GO:0016161//beta-amylase activity	GO:0009570//chloroplast stroma;GO:0005829//cytosol;GO:0005886//plasma membrane;GO:0016021//integral to membrane;GO:0005634//nucleus
CL4433.Contig2_All	0.7193	4.8256	2.74604	Up	1.28228e-27	1.54225e-26	gi|462411626|gb|EMJ16675.1|	hypothetical protein PRUPE_ppa006579mg [Prunus persica]	PREDICTED: Fragaria vesca subsp. vesca 3-isopropylmalate dehydrogenase 2, chloroplastic-like (LOC101300405), mRNA	3-isopropylmalate dehydrogenase, chloroplastic OS=Brassica napus PE=2 SV=1	slr1517	Isocitrate/isopropylmalate dehydrogenase	pop:POPTR_1067569	3-isopropylmalate dehydrogenase [EC:1.1.1.85]	GO:0055114//oxidation-reduction process;GO:0009651//response to salt stress;GO:0006744//ubiquinone biosynthetic process;GO:0019761//glucosinolate biosynthetic process;GO:0009098//leucine biosynthetic process	GO:0051287//NAD binding;GO:0003862//3-isopropylmalate dehydrogenase activity;GO:0000287//magnesium ion binding	GO:0005829//cytosol;GO:0005739//mitochondrion;GO:0009941//chloroplast envelope;GO:0009579//thylakoid;GO:0009570//chloroplast stroma
CL4438.Contig1_All	4.7558	1.6182	-1.5553	Down	2.73342e-19	2.51579e-18	gi|470105799|ref|XP_004289267.1|	PREDICTED: 2-isopropylmalate synthase 2, chloroplastic-like [Fragaria vesca subsp. vesca]	PREDICTED: Fragaria vesca subsp. vesca 2-isopropylmalate synthase 2, chloroplastic-like (LOC101309776), mRNA	2-isopropylmalate synthase 1, chloroplastic OS=Arabidopsis thaliana GN=IPMS1 PE=1 SV=2	slr0186	Isopropylmalate/homocitrate/citramalate synthases	aly:ARALYDRAFT_472070	2-isopropylmalate synthase [EC:2.3.3.13]	GO:0009098//leucine biosynthetic process	GO:0003852//2-isopropylmalate synthase activity	GO:0009941//chloroplast envelope;GO:0009570//chloroplast stroma
CL4457.Contig1_All	2.281	19.7584	3.11473	Up	1.92059e-93	6.58254e-92	gi|462419612|gb|EMJ23875.1|	hypothetical protein PRUPE_ppa008603mg [Prunus persica]	PREDICTED: Fragaria vesca subsp. vesca non-functional NADPH-dependent codeinone reductase 2-like (LOC101301356), mRNA	Non-functional NADPH-dependent codeinone reductase 2 OS=Papaver somniferum GN=COR2 PE=1 SV=1	slr0942	Aldo/keto reductases, related to diketogulonate reductase	gmx:547911	6'-deoxychalcone synthase [EC:2.3.1.170]	GO:0055114//oxidation-reduction process	GO:0033808;GO:0016491//oxidoreductase activity	-
CL4457.Contig2_All	3.8791	8.5605	1.14197	Up	2.51452e-11	1.56431e-10	gi|462419572|gb|EMJ23835.1|	hypothetical protein PRUPE_ppa008529mg [Prunus persica]	PREDICTED: Fragaria vesca subsp. vesca non-functional NADPH-dependent codeinone reductase 2-like (LOC101301356), mRNA	Non-functional NADPH-dependent codeinone reductase 2 OS=Papaver somniferum GN=COR2 PE=1 SV=1	slr0942	Aldo/keto reductases, related to diketogulonate reductase	gmx:547911	6'-deoxychalcone synthase [EC:2.3.1.170]	GO:0055114//oxidation-reduction process	GO:0033808;GO:0016491//oxidoreductase activity	-
CL4595.Contig1_All	5.3788	2.4932	-1.10929	Down	2.09158e-42	3.59536e-41	gi|462418872|gb|EMJ23135.1|	hypothetical protein PRUPE_ppa000034mg [Prunus persica]	PREDICTED: Fragaria vesca subsp. vesca acetyl-CoA carboxylase 1-like (LOC101304097), mRNA	Acetyl-CoA carboxylase 1 OS=Arabidopsis thaliana GN=ACC1 PE=1 SV=1	YNR016c_3	Acetyl-CoA carboxylase, carboxyltransferase component (subunits alpha and beta)	rcu:RCOM_1033990	acetyl-CoA carboxylase / biotin carboxylase [EC:6.4.1.2 6.3.4.14]	GO:0048364//root development;GO:0009735//response to cytokinin stimulus;GO:0010072//primary shoot apical meristem specification;GO:0030497//fatty acid elongation	GO:0003989//acetyl-CoA carboxylase activity;GO:0046872//metal ion binding;GO:0005524//ATP binding;GO:0004075//biotin carboxylase activity	GO:0005886//plasma membrane
CL4595.Contig2_All	0.5707	0.2402	-1.2485	Down	1.43715e-06	6.2103e-06	gi|462418872|gb|EMJ23135.1|	hypothetical protein PRUPE_ppa000034mg [Prunus persica]	PREDICTED: Fragaria vesca subsp. vesca acetyl-CoA carboxylase 1-like (LOC101304097), mRNA	Acetyl-CoA carboxylase 1 OS=Arabidopsis thaliana GN=ACC1 PE=1 SV=1	YNR016c_3	Acetyl-CoA carboxylase, carboxyltransferase component (subunits alpha and beta)	rcu:RCOM_1033990	acetyl-CoA carboxylase / biotin carboxylase [EC:6.4.1.2 6.3.4.14]	GO:0048364//root development;GO:0009735//response to cytokinin stimulus;GO:0010072//primary shoot apical meristem specification;GO:0030497//fatty acid elongation	GO:0003989//acetyl-CoA carboxylase activity;GO:0046872//metal ion binding;GO:0005524//ATP binding;GO:0004075//biotin carboxylase activity	GO:0005886//plasma membrane
CL4638.Contig1_All	5.0101	15.5237	1.63156	Up	2.9933e-28	3.67968e-27	gi|462414566|gb|EMJ19303.1|	hypothetical protein PRUPE_ppa006719mg [Prunus persica]	PREDICTED: Fragaria vesca subsp. vesca SEC12-like protein 1-like (LOC101294013), mRNA	SEC12-like protein 1 OS=Arabidopsis thaliana GN=PHF1 PE=2 SV=2	MA2525	FOG: WD40 repeat	ppp:PHYPADRAFT_112962	prolactin regulatory element-binding protein	GO:0010363//regulation of plant-type hypersensitive response;GO:0055114//oxidation-reduction process;GO:0015802//basic amino acid transport;GO:0015696//ammonium transport;GO:0043090//amino acid import;GO:0006862//nucleotide transport;GO:0006612//protein targeting to membrane;GO:0006944//cellular membrane fusion;GO:0043069//negative regulation of programmed cell death;GO:0006888//ER to Golgi vesic…	GO:0000166//nucleotide binding;GO:0032440//2-alkenal reductase [NAD(P)] activity	GO:0005783//endoplasmic reticulum;GO:0005886//plasma membrane
CL4638.Contig2_All	7.5551	0.9883	-2.93443	Down	4.47022e-29	5.62843e-28	gi|462414566|gb|EMJ19303.1|	hypothetical protein PRUPE_ppa006719mg [Prunus persica]	PREDICTED: Fragaria vesca subsp. vesca SEC12-like protein 1-like (LOC101294013), mRNA	SEC12-like protein 1 OS=Arabidopsis thaliana GN=PHF1 PE=2 SV=2	MA2525	FOG: WD40 repeat	ppp:PHYPADRAFT_112962	prolactin regulatory element-binding protein	GO:0010363//regulation of plant-type hypersensitive response;GO:0055114//oxidation-reduction process;GO:0015802//basic amino acid transport;GO:0015696//ammonium transport;GO:0043090//amino acid import;GO:0006862//nucleotide transport;GO:0006612//protein targeting to membrane;GO:0006944//cellular membrane fusion;GO:0043069//negative regulation of programmed cell death;GO:0006888//ER to Golgi vesic…	GO:0000166//nucleotide binding;GO:0032440//2-alkenal reductase [NAD(P)] activity	GO:0005783//endoplasmic reticulum;GO:0005886//plasma membrane
CL471.Contig2_All	7.8456	3.8252	-1.03635	Down	0.00011638	0.000398069	gi|462418998|gb|EMJ23261.1|	hypothetical protein PRUPE_ppa003210mg [Prunus persica]	PREDICTED: Fragaria vesca subsp. vesca NADP-dependent malic enzyme-like (LOC101297400), mRNA	NADP-dependent malic enzyme, chloroplastic OS=Flaveria pringlei GN=MODA PE=2 SV=1	BS_ywkA	Malic enzyme	vvi:100249166	malate dehydrogenase (oxaloacetate-decarboxylating)(NADP+) [EC:1.1.1.40]	GO:0006108//malate metabolic process;GO:0055114//oxidation-reduction process	GO:0051287//NAD binding;GO:0046872//metal ion binding;GO:0016619//malate dehydrogenase (oxaloacetate-decarboxylating) activity	-
CL4732.Contig2_All	4.4268	2.0161	-1.1347	Down	2.9717e-09	1.60861e-08	gi|462419276|gb|EMJ23539.1|	hypothetical protein PRUPE_ppa004779mg [Prunus persica]	PREDICTED: Fragaria vesca subsp. vesca 2,3-dimethylmalate lyase-like (LOC101291618), mRNA	Carboxyvinyl-carboxyphosphonate phosphorylmutase, chloroplastic OS=Arabidopsis thaliana GN=At1g77060 PE=1 SV=2	all1863	PEP phosphonomutase and related enzymes	bdi:100841104	isocitrate lyase [EC:4.1.3.1]	GO:0008152//metabolic process	GO:0016829//lyase activity	GO:0009507//chloroplast
CL4769.Contig1_All	4.6254	1.7853	-1.37341	Down	1.36582e-16	1.12956e-15	gi|462406827|gb|EMJ12291.1|	hypothetical protein PRUPE_ppa001921mg [Prunus persica]	PREDICTED: Fragaria vesca subsp. vesca uncharacterized LOC101313707 (LOC101313707), mRNA	SufE-like protein, chloroplastic OS=Arabidopsis thaliana GN=EMB1374 PE=1 SV=2	alr3513	SufE protein probably involved in Fe-S center assembly	pop:POPTR_776169	quinolinate synthase [EC:2.5.1.72]	GO:0019805//quinolinate biosynthetic process;GO:0051176//positive regulation of sulfur metabolic process;GO:0009435//NAD biosynthetic process;GO:0016226//iron-sulfur cluster assembly;GO:0051347//positive regulation of transferase activity;GO:0009060//aerobic respiration	GO:0008047//enzyme activator activity;GO:0051539//4 iron, 4 sulfur cluster binding;GO:0008987//quinolinate synthetase A activity;GO:0042803//protein homodimerization activity	GO:0009507//chloroplast
CL4769.Contig2_All	1.0859	5.0339	2.21279	Up	8.38084e-36	1.25036e-34	gi|462406827|gb|EMJ12291.1|	hypothetical protein PRUPE_ppa001921mg [Prunus persica]	PREDICTED: Fragaria vesca subsp. vesca uncharacterized LOC101313707 (LOC101313707), mRNA	SufE-like protein, chloroplastic OS=Arabidopsis thaliana GN=EMB1374 PE=1 SV=2	alr3513	SufE protein probably involved in Fe-S center assembly	pop:POPTR_776169	quinolinate synthase [EC:2.5.1.72]	GO:0019805//quinolinate biosynthetic process;GO:0051176//positive regulation of sulfur metabolic process;GO:0009435//NAD biosynthetic process;GO:0016226//iron-sulfur cluster assembly;GO:0051347//positive regulation of transferase activity;GO:0009060//aerobic respiration	GO:0008047//enzyme activator activity;GO:0051539//4 iron, 4 sulfur cluster binding;GO:0008987//quinolinate synthetase A activity;GO:0042803//protein homodimerization activity	GO:0009507//chloroplast
CL4770.Contig2_All	2.2018	0.5368	-2.03623	Down	8.10658e-05	0.000283705	gi|462397757|gb|EMJ03425.1|	hypothetical protein PRUPE_ppa008611mg [Prunus persica]	Prunus persica clone BAC PpN089G02 evergrowing gene locus, complete sequence	--	BMEII0876	NADPH:quinone reductase and related Zn-dependent oxidoreductases	osa:4331066	NADPH2:quinone reductase [EC:1.6.5.5]	GO:0009610//response to symbiotic fungus;GO:0055114//oxidation-reduction process	GO:0003960//NADPH:quinone reductase activity;GO:0008270//zinc ion binding;GO:0000166//nucleotide binding	GO:0005576//extracellular region;GO:0005829//cytosol;GO:0005739//mitochondrion
CL4817.Contig1_All	0.2091	0.9612	2.20064	Up	3.5676e-05	0.000131206	gi|462399327|gb|EMJ04995.1|	hypothetical protein PRUPE_ppa001114mg [Prunus persica]	PREDICTED: Fragaria vesca subsp. vesca respiratory burst oxidase homolog protein E-like (LOC101294702), mRNA	Respiratory burst oxidase homolog protein E OS=Arabidopsis thaliana GN=RBOHE PE=2 SV=2	--	--	rcu:RCOM_1689300	respiratory burst oxidase [EC:1.6.3.- 1.11.1.-]	GO:0055114//oxidation-reduction process	GO:0016174//NAD(P)H oxidase activity;GO:0004601//peroxidase activity;GO:0005509//calcium ion binding	GO:0016021//integral to membrane;GO:0005739//mitochondrion
CL4878.Contig2_All	8.724	2.4773	-1.81622	Down	1.16212e-18	1.04539e-17	gi|462401698|gb|EMJ07255.1|	hypothetical protein PRUPE_ppa012640mg [Prunus persica]	PREDICTED: Fragaria vesca subsp. vesca uncharacterized LOC101295944 (LOC101295944), mRNA	--	--	--	smo:SELMODRAFT_437242	dynamin GTPase [EC:3.6.5.5]	GO:0046777//protein autophosphorylation;GO:0055114//oxidation-reduction process;GO:0019684//photosynthesis, light reaction;GO:0010155//regulation of proton transport;GO:0010258//NADH dehydrogenase complex (plastoquinone) assembly	GO:0016655//oxidoreductase activity, acting on NAD(P)H, quinone or similar compound as acceptor	GO:0010598//NAD(P)H dehydrogenase complex (plastoquinone);GO:0009535//chloroplast thylakoid membrane;GO:0005886//plasma membrane
CL4958.Contig1_All	7.1626	68.0502	3.24804	Up	0	0	gi|462419388|gb|EMJ23651.1|	hypothetical protein PRUPE_ppa006187mg [Prunus persica]	PREDICTED: Fragaria vesca subsp. vesca ATP-citrate synthase alpha chain protein 1-like (LOC101307981), mRNA	ATP-citrate synthase alpha chain protein 2 OS=Arabidopsis thaliana GN=ACLA-2 PE=2 SV=1	SPAC22A12.16	Succinyl-CoA synthetase, beta subunit	mtr:MTR_5g033920	ATP citrate (pro-S)-lyase [EC:2.3.3.8]	GO:0016117//carotenoid biosynthetic process;GO:0019252//starch biosynthetic process;GO:0009911//positive regulation of flower development;GO:0007568//aging;GO:0043481//anthocyanin accumulation in tissues in response to UV light;GO:0015995//chlorophyll biosynthetic process;GO:0045793//positive regulation of cell size;GO:0045995//regulation of embryonic development;GO:0048366//leaf development;GO:0…	GO:0003878//ATP citrate synthase activity;GO:0016829//lyase activity;GO:0005524//ATP binding;GO:0004775//succinate-CoA ligase (ADP-forming) activity	GO:0005829//cytosol;GO:0009346//citrate lyase complex
CL5.Contig2_All	1.764	0.3639	-2.27724	Down	5.85944e-08	2.87976e-07	gi|462400977|gb|EMJ06534.1|	hypothetical protein PRUPE_ppa007011mg [Prunus persica]	Vitis vinifera clone SS0ABG52YF11	Uncharacterized oxidoreductase At1g06690, chloroplastic OS=Arabidopsis thaliana GN=At1g06690 PE=1 SV=1	all1225	Predicted oxidoreductases (related to aryl-alcohol dehydrogenases)	vvi:100263479	D-threo-aldose 1-dehydrogenase [EC:1.1.1.122]	GO:0009072//aromatic amino acid family metabolic process;GO:0006098//pentose-phosphate shunt;GO:0000096//sulfur amino acid metabolic process;GO:0016117//carotenoid biosynthetic process;GO:0006636//unsaturated fatty acid biosynthetic process;GO:0019288//isopentenyl diphosphate biosynthetic process, mevalonate-independent pathway;GO:0006766//vitamin metabolic process;GO:0009902//chloroplast relocat…	GO:0004033//aldo-keto reductase (NADP) activity	GO:0009941//chloroplast envelope;GO:0009505//plant-type cell wall;GO:0009570//chloroplast stroma
CL5059.Contig2_All	3.9493	13.0732	1.72694	Up	2.00642e-45	3.67081e-44	gi|462400964|gb|EMJ06521.1|	hypothetical protein PRUPE_ppa006917mg [Prunus persica]	PREDICTED: Fragaria vesca subsp. vesca bifunctional polymyxin resistance protein ArnA-like (LOC101301757), mRNA	Probable rhamnose biosynthetic enzyme 2 OS=Arabidopsis thaliana GN=RHM2 PE=1 SV=1	yfbG_2	Nucleoside-diphosphate-sugar epimerases	vvi:100262362	UDP-apiose/xylose synthase	GO:0009226//nucleotide-sugar biosynthetic process	GO:0048040//UDP-glucuronate decarboxylase activity;GO:0051287//NAD binding	GO:0005634//nucleus;GO:0005829//cytosol;GO:0048046//apoplast
CL5161.Contig1_All	2.5028	5.591	1.15956	Up	2.4288e-07	1.13283e-06	gi|462408627|gb|EMJ13961.1|	hypothetical protein PRUPE_ppa026496mg [Prunus persica]	PREDICTED: Fragaria vesca subsp. vesca NADH kinase-like (LOC101315414), mRNA	NADH kinase OS=Arabidopsis thaliana GN=NADK3 PE=1 SV=1	MTH872	Predicted sugar kinase	--	--	GO:0006741//NADP biosynthetic process;GO:0019674//NAD metabolic process;GO:0016310//phosphorylation	GO:0042736//NADH kinase activity;GO:0003951//NAD+ kinase activity;GO:0000166//nucleotide binding	GO:0005829//cytosol
CL519.Contig1_All	10.0883	21.7824	1.11048	Up	2.68892e-31	3.60208e-30	gi|462397863|gb|EMJ03531.1|	hypothetical protein PRUPE_ppa008142mg [Prunus persica]	Rubus idaeus ketone/zingerone synthase 2 (ZS2) mRNA, complete cds	NADP-dependent alkenal double bond reductase P2 OS=Arabidopsis thaliana GN=P2 PE=2 SV=2	CC2016	Putative NADP-dependent oxidoreductases	vvi:100256090		GO:0055114//oxidation-reduction process	GO:0032440//2-alkenal reductase [NAD(P)] activity;GO:0000166//nucleotide binding;GO:0008270//zinc ion binding	-
CL519.Contig2_All	2.0333	0.2478	-3.03657	Down	4.03362e-11	2.47732e-10	gi|462400225|gb|EMJ05893.1|	hypothetical protein PRUPE_ppa008180mg [Prunus persica]	Rubus idaeus ketone/zingerone synthase 2 (ZS2) mRNA, complete cds	NADP-dependent alkenal double bond reductase P2 OS=Arabidopsis thaliana GN=P2 PE=2 SV=2	SA1989	Putative NADP-dependent oxidoreductases	vvi:100256090		GO:0006979//response to oxidative stress;GO:0046686//response to cadmium ion;GO:0055114//oxidation-reduction process	GO:0032440//2-alkenal reductase [NAD(P)] activity;GO:0008270//zinc ion binding;GO:0000166//nucleotide binding	GO:0005886//plasma membrane;GO:0005634//nucleus;GO:0005829//cytosol
CL519.Contig3_All	4.6406	0.4949	-3.2291	Down	4.1294e-25	4.60821e-24	gi|462400225|gb|EMJ05893.1|	hypothetical protein PRUPE_ppa008180mg [Prunus persica]	Rubus idaeus ketone/zingerone synthase 2 (ZS2) mRNA, complete cds	NADP-dependent alkenal double bond reductase P2 OS=Arabidopsis thaliana GN=P2 PE=2 SV=2	SA1989	Putative NADP-dependent oxidoreductases	vvi:100256090		GO:0006979//response to oxidative stress;GO:0046686//response to cadmium ion;GO:0055114//oxidation-reduction process	GO:0032440//2-alkenal reductase [NAD(P)] activity;GO:0008270//zinc ion binding;GO:0000166//nucleotide binding	GO:0005886//plasma membrane;GO:0005634//nucleus;GO:0005829//cytosol
CL532.Contig46_All	5.8166	15.033	1.36988	Up	4.18978e-18	3.6748e-17	gi|462397145|gb|EMJ02944.1|	hypothetical protein PRUPE_ppa002224mg [Prunus persica]	Cucurbita pepo mitochondrion, complete genome	--	--	--	rcu:RCOM_1493930	hydroxypyruvate reductase 2	GO:0008152//metabolic process	GO:0000166//nucleotide binding;GO:0048037//cofactor binding;GO:0016616//oxidoreductase activity, acting on the CH-OH group of donors, NAD or NADP as acceptor	-
CL547.Contig1_All	477.147	65.0524	-2.87476	Down	0	0	gi|462400174|gb|EMJ05842.1|	hypothetical protein PRUPE_ppa001782mg [Prunus persica]	PREDICTED: Fragaria vesca subsp. vesca pyrophosphate-energized vacuolar membrane proton pump-like (LOC101303836), mRNA	Pyrophosphate-energized vacuolar membrane proton pump OS=Vigna radiata var. radiata PE=1 SV=3	MA3879	Inorganic pyrophosphatase	gmx:100775864	inorganic pyrophosphatase [EC:3.6.1.1]	GO:0055114//oxidation-reduction process;GO:0009414//response to water deprivation;GO:0009651//response to salt stress;GO:0009926//auxin polar transport;GO:0048366//leaf development;GO:0015992//proton transport	GO:0004427//inorganic diphosphatase activity;GO:0032440//2-alkenal reductase [NAD(P)] activity;GO:0009678//hydrogen-translocating pyrophosphatase activity	GO:0005739//mitochondrion;GO:0009941//chloroplast envelope;GO:0009705//plant-type vacuole membrane;GO:0010008//endosome membrane;GO:0005886//plasma membrane
CL547.Contig2_All	108.736	46.0584	-1.23929	Down	7.10744e-97	2.56691e-95	gi|462413309|gb|EMJ18358.1|	hypothetical protein PRUPE_ppa001776mg [Prunus persica]	Prunus persica clone Vp1 vacuolar H+-pyrophosphatase (vp1) mRNA, complete cds	Pyrophosphate-energized vacuolar membrane proton pump 1 OS=Arabidopsis thaliana GN=AVP1 PE=1 SV=1	MA3879	Inorganic pyrophosphatase	pop:POPTR_828371	inorganic pyrophosphatase [EC:3.6.1.1]	GO:0055114//oxidation-reduction process;GO:0010248//establishment or maintenance of transmembrane electrochemical gradient;GO:0009414//response to water deprivation;GO:0009651//response to salt stress;GO:0009926//auxin polar transport;GO:0006571//tyrosine biosynthetic process;GO:0048366//leaf development;GO:0015992//proton transport	GO:0004665//prephenate dehydrogenase (NADP+) activity;GO:0008977//prephenate dehydrogenase activity;GO:0004427//inorganic diphosphatase activity;GO:0000166//nucleotide binding;GO:0032440//2-alkenal reductase [NAD(P)] activity;GO:0009678//hydrogen-translocating pyrophosphatase activity	GO:0005829//cytosol;GO:0005739//mitochondrion;GO:0009941//chloroplast envelope;GO:0009705//plant-type vacuole membrane;GO:0010008//endosome membrane;GO:0005794//Golgi apparatus;GO:0005886//plasma membrane
CL672.Contig10_All	1.2487	0.4672	-1.41831	Down	4.29372e-07	1.9531e-06	gi|462396611|gb|EMJ02410.1|	hypothetical protein PRUPE_ppa001622mg [Prunus persica]	PREDICTED: Fragaria vesca subsp. vesca DNA topoisomerase 1-like (LOC101311751), mRNA	DNA topoisomerase 1 OS=Arabidopsis thaliana GN=TOP1 PE=1 SV=1	SPBC1703.14c_1	Topoisomerase IB	pop:POPTR_1069943	DNA topoisomerase I [EC:5.99.1.2]	GO:0055114//oxidation-reduction process;GO:0010075//regulation of meristem growth;GO:0009933//meristem structural organization;GO:0009965//leaf morphogenesis;GO:0019827//stem cell maintenance;GO:0048439//flower morphogenesis;GO:0048645//organ formation;GO:0006265//DNA topological change;GO:0006338//chromatin remodeling;GO:0009793//embryo development ending in seed dormancy	GO:0003917//DNA topoisomerase type I activity;GO:0003918//DNA topoisomerase (ATP-hydrolyzing) activity;GO:0032440//2-alkenal reductase [NAD(P)] activity	GO:0005694//chromosome;GO:0016020//membrane
CL672.Contig9_All	2.0224	0.2676	-2.91792	Down	6.80988e-25	7.56267e-24	gi|462396611|gb|EMJ02410.1|	hypothetical protein PRUPE_ppa001622mg [Prunus persica]	PREDICTED: Fragaria vesca subsp. vesca DNA topoisomerase 1-like (LOC101311751), mRNA	DNA topoisomerase 1 OS=Arabidopsis thaliana GN=TOP1 PE=1 SV=1	SPBC1703.14c_1	Topoisomerase IB	pop:POPTR_1069943	DNA topoisomerase I [EC:5.99.1.2]	GO:0055114//oxidation-reduction process;GO:0010075//regulation of meristem growth;GO:0009933//meristem structural organization;GO:0009965//leaf morphogenesis;GO:0019827//stem cell maintenance;GO:0048439//flower morphogenesis;GO:0048645//organ formation;GO:0006265//DNA topological change;GO:0006338//chromatin remodeling;GO:0009793//embryo development ending in seed dormancy	GO:0003917//DNA topoisomerase type I activity;GO:0003918//DNA topoisomerase (ATP-hydrolyzing) activity;GO:0032440//2-alkenal reductase [NAD(P)] activity	GO:0005694//chromosome;GO:0016020//membrane
CL698.Contig1_All	5.5615	0.7532	-2.88437	Down	2.94202e-07	1.36145e-06	gi|462397000|gb|EMJ02799.1|	hypothetical protein PRUPE_ppa019271mg [Prunus persica]	PREDICTED: Fragaria vesca subsp. vesca probable LRR receptor-like serine/threonine-protein kinase At4g08850-like (LOC101310492), mRNA	Probable LRR receptor-like serine/threonine-protein kinase At4g08850 OS=Arabidopsis thaliana GN=At4g08850 PE=1 SV=3	--	--	aly:ARALYDRAFT_473063	[EC:2.7.1.-]	GO:0055114//oxidation-reduction process;GO:0000186//activation of MAPKK activity	GO:0005524//ATP binding;GO:0004713//protein tyrosine kinase activity;GO:0004709//MAP kinase kinase kinase activity;GO:0032440//2-alkenal reductase [NAD(P)] activity	GO:0016021//integral to membrane
CL726.Contig1_All	10.5997	58.9994	2.47668	Up	0	0	gi|462406304|gb|EMJ11768.1|	hypothetical protein PRUPE_ppa003869mg [Prunus persica]	PREDICTED: Fragaria vesca subsp. vesca aldehyde dehydrogenase family 2 member B4, mitochondrial-like (LOC101298221), mRNA	Aldehyde dehydrogenase family 2 member B4, mitochondrial OS=Arabidopsis thaliana GN=ALDH2B4 PE=1 SV=1	BH0539	NAD-dependent aldehyde dehydrogenases	gmx:100788570	aldehyde dehydrogenase (NAD+) [EC:1.2.1.3]	GO:0046686//response to cadmium ion;GO:0055114//oxidation-reduction process	GO:0005524//ATP binding;GO:0001758//retinal dehydrogenase activity	GO:0009507//chloroplast;GO:0005739//mitochondrion
CL726.Contig2_All	2.8697	7.0531	1.29736	Up	8.89166e-12	5.69994e-11	gi|462418736|gb|EMJ22999.1|	hypothetical protein PRUPE_ppa004036mg [Prunus persica]	PREDICTED: Fragaria vesca subsp. vesca aldehyde dehydrogenase family 2 member B7, mitochondrial-like (LOC101310892), mRNA	Aldehyde dehydrogenase family 2 member B7, mitochondrial OS=Arabidopsis thaliana GN=ALDH2B7 PE=2 SV=2	BH0539	NAD-dependent aldehyde dehydrogenases	gmx:100786773	aldehyde dehydrogenase (NAD+) [EC:1.2.1.3]	GO:0055114//oxidation-reduction process	GO:0001758//retinal dehydrogenase activity	-
CL738.Contig1_All	7.0176	57.4805	3.03402	Up	1.9954e-114	8.63026e-113	gi|227204231|dbj|BAH56967.1|	AT4G24570 [Arabidopsis thaliana]	PREDICTED: Glycine max probable mitochondrial 2-oxoglutarate/malate carrier protein-like (LOC100816412), mRNA	Mitochondrial uncoupling protein 4 OS=Arabidopsis thaliana GN=PUMP4 PE=2 SV=1	--	--	rcu:RCOM_0884690	solute carrier family 25 (mitochondrial oxoglutarate transporter), member 11	GO:0006835//dicarboxylic acid transport;GO:0055085//transmembrane transport;GO:0006839//mitochondrial transport	GO:0005310//dicarboxylic acid transmembrane transporter activity	GO:0016021//integral to membrane;GO:0031966//mitochondrial membrane
CL739.Contig1_All	6.0047	12.6914	1.07969	Up	8.11606e-19	7.34668e-18	gi|462404934|gb|EMJ10398.1|	hypothetical protein PRUPE_ppa006458mg [Prunus persica]	PREDICTED: Fragaria vesca subsp. vesca glutamate dehydrogenase 2-like (LOC101311000), mRNA	Glutamate dehydrogenase 2 OS=Arabidopsis thaliana GN=GDH2 PE=1 SV=1	SA0819	Glutamate dehydrogenase/leucine dehydrogenase	gmx:100801250	glutamate dehydrogenase (NAD(P)+) [EC:1.4.1.3]	GO:0006598//polyamine catabolic process;GO:0055114//oxidation-reduction process;GO:0009651//response to salt stress;GO:0009698//phenylpropanoid metabolic process;GO:0042398//cellular modified amino acid biosynthetic process;GO:0006944//cellular membrane fusion;GO:0048193//Golgi vesicle transport;GO:0046482//para-aminobenzoic acid metabolic process;GO:0046686//response to cadmium ion	GO:0005507//copper ion binding;GO:0008270//zinc ion binding;GO:0050897//cobalt ion binding;GO:0004353//glutamate dehydrogenase [NAD(P)+] activity;GO:0005524//ATP binding;GO:0004352//glutamate dehydrogenase (NAD+) activity	GO:0005739//mitochondrion;GO:0005774//vacuolar membrane;GO:0005794//Golgi apparatus;GO:0005886//plasma membrane
CL739.Contig3_All	0.7269	3.5066	2.27024	Up	6.29142e-13	4.31638e-12	gi|462414549|gb|EMJ19286.1|	hypothetical protein PRUPE_ppa006442mg [Prunus persica]	PREDICTED: Fragaria vesca subsp. vesca glutamate dehydrogenase 2-like (LOC101290812), mRNA	Glutamate dehydrogenase OS=Vitis vinifera GN=GDH PE=2 SV=1	TM1015	Glutamate dehydrogenase/leucine dehydrogenase	pop:POPTR_575509	glutamate dehydrogenase (NAD(P)+) [EC:1.4.1.3]	GO:0006598//polyamine catabolic process;GO:0055114//oxidation-reduction process;GO:0009651//response to salt stress;GO:0009698//phenylpropanoid metabolic process;GO:0042398//cellular modified amino acid biosynthetic process;GO:0006944//cellular membrane fusion;GO:0048193//Golgi vesicle transport;GO:0046482//para-aminobenzoic acid metabolic process;GO:0046686//response to cadmium ion	GO:0005507//copper ion binding;GO:0008270//zinc ion binding;GO:0050897//cobalt ion binding;GO:0004353//glutamate dehydrogenase [NAD(P)+] activity;GO:0005524//ATP binding;GO:0004352//glutamate dehydrogenase (NAD+) activity	GO:0005739//mitochondrion;GO:0005774//vacuolar membrane;GO:0005794//Golgi apparatus;GO:0005886//plasma membrane
CL739.Contig5_All	2.2668	6.4416	1.50676	Up	1.36736e-08	7.04357e-08	gi|462414549|gb|EMJ19286.1|	hypothetical protein PRUPE_ppa006442mg [Prunus persica]	PREDICTED: Fragaria vesca subsp. vesca glutamate dehydrogenase 2-like (LOC101290812), mRNA	Glutamate dehydrogenase 2 OS=Arabidopsis thaliana GN=GDH2 PE=1 SV=1	BS_ypcA	Glutamate dehydrogenase/leucine dehydrogenase	rcu:RCOM_1502760	glutamate dehydrogenase (NAD(P)+) [EC:1.4.1.3]	GO:0006598//polyamine catabolic process;GO:0055114//oxidation-reduction process;GO:0009651//response to salt stress;GO:0009698//phenylpropanoid metabolic process;GO:0042398//cellular modified amino acid biosynthetic process;GO:0006944//cellular membrane fusion;GO:0048193//Golgi vesicle transport;GO:0046482//para-aminobenzoic acid metabolic process;GO:0046686//response to cadmium ion	GO:0005507//copper ion binding;GO:0008270//zinc ion binding;GO:0050897//cobalt ion binding;GO:0004353//glutamate dehydrogenase [NAD(P)+] activity;GO:0005524//ATP binding;GO:0004352//glutamate dehydrogenase (NAD+) activity	GO:0005739//mitochondrion;GO:0005774//vacuolar membrane;GO:0005794//Golgi apparatus;GO:0005886//plasma membrane
CL739.Contig6_All	0.316	2.0415	2.69163	Up	3.0497e-09	1.64992e-08	gi|462414549|gb|EMJ19286.1|	hypothetical protein PRUPE_ppa006442mg [Prunus persica]	PREDICTED: Fragaria vesca subsp. vesca glutamate dehydrogenase 2-like (LOC101290812), mRNA	Glutamate dehydrogenase OS=Vitis vinifera GN=GDH PE=2 SV=1	TM1015	Glutamate dehydrogenase/leucine dehydrogenase	pop:POPTR_575509	glutamate dehydrogenase (NAD(P)+) [EC:1.4.1.3]	GO:0006598//polyamine catabolic process;GO:0055114//oxidation-reduction process;GO:0009651//response to salt stress;GO:0009698//phenylpropanoid metabolic process;GO:0042398//cellular modified amino acid biosynthetic process;GO:0006944//cellular membrane fusion;GO:0048193//Golgi vesicle transport;GO:0046482//para-aminobenzoic acid metabolic process;GO:0046686//response to cadmium ion	GO:0005507//copper ion binding;GO:0008270//zinc ion binding;GO:0050897//cobalt ion binding;GO:0004353//glutamate dehydrogenase [NAD(P)+] activity;GO:0005524//ATP binding;GO:0004352//glutamate dehydrogenase (NAD+) activity	GO:0005739//mitochondrion;GO:0005774//vacuolar membrane;GO:0005794//Golgi apparatus;GO:0005886//plasma membrane
CL743.Contig2_All	6.1955	19.8946	1.68308	Up	1.94984e-126	9.18781e-125	gi|462407205|gb|EMJ12539.1|	hypothetical protein PRUPE_ppa001152mg [Prunus persica]	PREDICTED: Vitis vinifera probable LRR receptor-like serine/threonine-protein kinase At1g56130-like (LOC100256223), mRNA	Probable LRR receptor-like serine/threonine-protein kinase At1g56130 OS=Arabidopsis thaliana GN=At1g56130 PE=1 SV=2	YAR019c	Serine/threonine protein kinase	rcu:RCOM_0478150	protein brassinosteroid insensitive 1 [EC:2.7.10.1 2.7.11.1]	GO:0006468//protein phosphorylation;GO:0055114//oxidation-reduction process	GO:0004715//non-membrane spanning protein tyrosine kinase activity;GO:0005524//ATP binding;GO:0032440//2-alkenal reductase [NAD(P)] activity;GO:0004674//protein serine/threonine kinase activity	-
CL796.Contig1_All	10.8952	31.7564	1.54335	Up	8.78342e-81	2.61084e-79	gi|462405710|gb|EMJ11174.1|	hypothetical protein PRUPE_ppa005034mg [Prunus persica]	PREDICTED: Fragaria vesca subsp. vesca UDP-glucose 6-dehydrogenase-like (LOC101292899), mRNA	UDP-glucose 6-dehydrogenase OS=Glycine max PE=2 SV=1	BS_tuaD	Predicted UDP-glucose 6-dehydrogenase	osa:4352147	UDPglucose 6-dehydrogenase [EC:1.1.1.22]	GO:0055114//oxidation-reduction process	GO:0051287//NAD binding;GO:0003979//UDP-glucose 6-dehydrogenase activity	GO:0016023//cytoplasmic membrane-bounded vesicle;GO:0005618//cell wall;GO:0005634//nucleus;GO:0005829//cytosol
CL796.Contig13_All	1.4203	0.6208	-1.194	Down	0.000288184	0.000929425	gi|462422644|gb|EMJ26907.1|	hypothetical protein PRUPE_ppa005045mg [Prunus persica]	Prunus persica PpUGD1 mRNA for UDP-glucose dehydrogenase, complete cds	UDP-glucose 6-dehydrogenase OS=Glycine max PE=2 SV=1	BS_tuaD	Predicted UDP-glucose 6-dehydrogenase	vvi:100261061	UDPglucose 6-dehydrogenase [EC:1.1.1.22]	GO:0055114//oxidation-reduction process	GO:0051287//NAD binding;GO:0003979//UDP-glucose 6-dehydrogenase activity	GO:0016023//cytoplasmic membrane-bounded vesicle;GO:0005618//cell wall;GO:0005634//nucleus;GO:0005829//cytosol
CL796.Contig14_All	2.2224	10.7107	2.26886	Up	6.73176e-54	1.40886e-52	gi|462422644|gb|EMJ26907.1|	hypothetical protein PRUPE_ppa005045mg [Prunus persica]	Prunus persica PpUGD1 mRNA for UDP-glucose dehydrogenase, complete cds	UDP-glucose 6-dehydrogenase OS=Glycine max PE=2 SV=1	BS_tuaD	Predicted UDP-glucose 6-dehydrogenase	vvi:100261061	UDPglucose 6-dehydrogenase [EC:1.1.1.22]	GO:0055114//oxidation-reduction process	GO:0051287//NAD binding;GO:0003979//UDP-glucose 6-dehydrogenase activity	GO:0016023//cytoplasmic membrane-bounded vesicle;GO:0005618//cell wall;GO:0005634//nucleus;GO:0005829//cytosol
CL796.Contig5_All	28.5439	0.8619	-5.04952	Down	3.43192e-282	3.95676e-280	gi|464896000|gb|AGH25535.1|	UDP-D-glucose dehydrogenase [Prunus persica]	Prunus persica cultivar Chunxue UDP-D-glucose dehydrogenase (UGD) mRNA, complete cds	UDP-glucose 6-dehydrogenase OS=Glycine max PE=2 SV=1	BS_tuaD	Predicted UDP-glucose 6-dehydrogenase	zma:100279549	UDPglucose 6-dehydrogenase [EC:1.1.1.22]	GO:0055114//oxidation-reduction process	GO:0051287//NAD binding;GO:0003979//UDP-glucose 6-dehydrogenase activity	GO:0016023//cytoplasmic membrane-bounded vesicle;GO:0005618//cell wall;GO:0005634//nucleus;GO:0005829//cytosol
CL796.Contig6_All	48.5091	13.7671	-1.81703	Down	1.19842e-184	8.64836e-183	gi|462422644|gb|EMJ26907.1|	hypothetical protein PRUPE_ppa005045mg [Prunus persica]	Prunus persica cultivar Chunxue UDP-D-glucose dehydrogenase (UGD) mRNA, complete cds	UDP-glucose 6-dehydrogenase OS=Glycine max PE=2 SV=1	BS_tuaD	Predicted UDP-glucose 6-dehydrogenase	zma:100279549	UDPglucose 6-dehydrogenase [EC:1.1.1.22]	GO:0055114//oxidation-reduction process;GO:0006065//UDP-glucuronate biosynthetic process	GO:0003979//UDP-glucose 6-dehydrogenase activity;GO:0051287//NAD binding	GO:0005829//cytosol;GO:0005618//cell wall;GO:0005634//nucleus
CL796.Contig9_All	4.7285	10.2046	1.10977	Up	1.46128e-20	1.41092e-19	gi|464896000|gb|AGH25535.1|	UDP-D-glucose dehydrogenase [Prunus persica]	Prunus persica cultivar Chunxue UDP-D-glucose dehydrogenase (UGD) mRNA, complete cds	UDP-glucose 6-dehydrogenase OS=Glycine max PE=2 SV=1	BS_tuaD	Predicted UDP-glucose 6-dehydrogenase	vvi:100264653	UDPglucose 6-dehydrogenase [EC:1.1.1.22]	GO:0055114//oxidation-reduction process;GO:0006065//UDP-glucuronate biosynthetic process	GO:0003979//UDP-glucose 6-dehydrogenase activity;GO:0051287//NAD binding	GO:0005829//cytosol;GO:0005618//cell wall;GO:0005634//nucleus
CL810.Contig1_All	2.0422	0.7152	-1.51371	Down	8.29682e-12	5.32738e-11	gi|462422241|gb|EMJ26504.1|	hypothetical protein PRUPE_ppa001209mg [Prunus persica]	PREDICTED: Fragaria vesca subsp. vesca ion channel DMI1-like (LOC101312370), mRNA	Ion channel DMI1 OS=Medicago truncatula GN=DMI1 PE=2 SV=1	mll0907	Kef-type K+ transport systems, predicted NAD-binding component	--	--	GO:0006811//ion transport	GO:0000166//nucleotide binding	GO:0031965//nuclear membrane;GO:0016021//integral to membrane;GO:0009536//plastid
CL895.Contig2_All	14.3351	32.1926	1.16718	Up	2.6397e-175	1.78898e-173	gi|462395076|gb|EMJ00875.1|	hypothetical protein PRUPE_ppa000182mg [Prunus persica]	PREDICTED: Fragaria vesca subsp. vesca ABC transporter C family member 14-like (LOC101305329), mRNA	ABC transporter C family member 14 OS=Arabidopsis thaliana GN=ABCC14 PE=1 SV=1	SPAC3F10.11c	ABC-type multidrug transport system, ATPase and permease components	olu:OSTLU_35503	ATP-binding cassette, subfamily C (CFTR/MRP), member 2	GO:0009611//response to wounding;GO:0009414//response to water deprivation;GO:0010118//stomatal movement;GO:0009624//response to nematode;GO:0006855//drug transmembrane transport;GO:0034976//response to endoplasmic reticulum stress;GO:0015884//folic acid transport;GO:0055114//oxidation-reduction process;GO:0006200//ATP catabolic process;GO:0009627//systemic acquired resistance	GO:0032440//2-alkenal reductase [NAD(P)] activity;GO:0008517//folic acid transporter activity;GO:0042626//ATPase activity, coupled to transmembrane movement of substances;GO:0005524//ATP binding	GO:0000325//plant-type vacuole;GO:0005774//vacuolar membrane;GO:0016021//integral to membrane;GO:0005794//Golgi apparatus;GO:0009506//plasmodesma;GO:0005886//plasma membrane
CL950.Contig3_All	3.9638	0.9939	-1.99571	Down	1.05633e-12	7.16024e-12	gi|462397211|gb|EMJ03010.1|	hypothetical protein PRUPE_ppa008401mg [Prunus persica]	Populus trichocarpa clone JGIACSB13-H15, complete sequence	Quinone-oxidoreductase homolog, chloroplastic OS=Spinacia oleracea GN=QOR PE=1 SV=1	lin0622	NADPH:quinone reductase and related Zn-dependent oxidoreductases	ath:AT1G49670		GO:0055114//oxidation-reduction process	GO:0003960//NADPH:quinone reductase activity;GO:0008270//zinc ion binding;GO:0000166//nucleotide binding	GO:0009941//chloroplast envelope;GO:0005773//vacuole;GO:0005794//Golgi apparatus;GO:0005886//plasma membrane;GO:0005829//cytosol;GO:0009535//chloroplast thylakoid membrane
CL950.Contig4_All	1.6093	48.6093	4.91673	Up	0	0	gi|462396674|gb|EMJ02473.1|	hypothetical protein PRUPE_ppa008491mg [Prunus persica]	Populus trichocarpa clone JGIACSB13-H15, complete sequence	Quinone-oxidoreductase homolog, chloroplastic OS=Spinacia oleracea GN=QOR PE=1 SV=1	lin0622	NADPH:quinone reductase and related Zn-dependent oxidoreductases	osa:4331066	NADPH2:quinone reductase [EC:1.6.5.5]	GO:0055114//oxidation-reduction process	GO:0003960//NADPH:quinone reductase activity;GO:0008270//zinc ion binding;GO:0000166//nucleotide binding	GO:0009941//chloroplast envelope;GO:0005773//vacuole;GO:0005794//Golgi apparatus;GO:0005886//plasma membrane;GO:0005829//cytosol;GO:0009535//chloroplast thylakoid membrane
CL970.Contig1_All	7.6758	24.5673	1.67835	Up	3.22822e-80	9.53757e-79	gi|462415646|gb|EMJ20383.1|	hypothetical protein PRUPE_ppa016853mg [Prunus persica]	PREDICTED: Fragaria vesca subsp. vesca hexose carrier protein HEX6-like (LOC101302687), mRNA	Hexose carrier protein HEX6 OS=Ricinus communis GN=HEX6 PE=2 SV=1	L140856	Permeases of the major facilitator superfamily	vvi:100268023	MFS transporter, SP family, solute carrier family 2 (myo-inositol transporter), member 13	GO:0055114//oxidation-reduction process;GO:0055085//transmembrane transport;GO:0008643//carbohydrate transport	GO:0022891//substrate-specific transmembrane transporter activity;GO:0032440//2-alkenal reductase [NAD(P)] activity	GO:0016021//integral to membrane
CL970.Contig2_All	1.954	14.3659	2.87815	Up	3.20208e-77	9.09489e-76	gi|462415646|gb|EMJ20383.1|	hypothetical protein PRUPE_ppa016853mg [Prunus persica]	PREDICTED: Fragaria vesca subsp. vesca hexose carrier protein HEX6-like (LOC101302687), mRNA	Hexose carrier protein HEX6 OS=Ricinus communis GN=HEX6 PE=2 SV=1	L140856	Permeases of the major facilitator superfamily	vvi:100268023	MFS transporter, SP family, solute carrier family 2 (myo-inositol transporter), member 13	GO:0055114//oxidation-reduction process;GO:0055085//transmembrane transport;GO:0008643//carbohydrate transport	GO:0022891//substrate-specific transmembrane transporter activity;GO:0032440//2-alkenal reductase [NAD(P)] activity	GO:0016021//integral to membrane
CL997.Contig2_All	0.9008	0.4174	-1.10978	Down	6.0364e-06	2.43739e-05	gi|462410429|gb|EMJ15763.1|	hypothetical protein PRUPE_ppa000145mg [Prunus persica]	PREDICTED: Fragaria vesca subsp. vesca ABC transporter C family member 2-like (LOC101290712), mRNA	ABC transporter C family member 2 OS=Arabidopsis thaliana GN=ABCC2 PE=1 SV=2	YDR135c	ABC-type multidrug transport system, ATPase and permease components	olu:OSTLU_35503	ATP-binding cassette, subfamily C (CFTR/MRP), member 2	GO:0015700//arsenite transport;GO:0009407//toxin catabolic process;GO:0046685//response to arsenic-containing substance;GO:0071994;GO:0010583//response to cyclopentenone;GO:0055114//oxidation-reduction process;GO:0006200//ATP catabolic process	GO:0071992//phytochelatin transmembrane transporter activity;GO:0032440//2-alkenal reductase [NAD(P)] activity;GO:0015446//arsenite-transmembrane transporting ATPase activity;GO:0008559//xenobiotic-transporting ATPase activity;GO:0005524//ATP binding	GO:0000325//plant-type vacuole;GO:0005774//vacuolar membrane;GO:0016021//integral to membrane
CL997.Contig4_All	17.9881	8.9788	-1.00245	Down	7.1508e-78	2.04296e-76	gi|462410218|gb|EMJ15552.1|	hypothetical protein PRUPE_ppa000156mg [Prunus persica]	PREDICTED: Fragaria vesca subsp. vesca ABC transporter C family member 12-like (LOC101298730), mRNA	ABC transporter C family member 2 OS=Arabidopsis thaliana GN=ABCC2 PE=1 SV=2	YDR135c	ABC-type multidrug transport system, ATPase and permease components	olu:OSTLU_35503	ATP-binding cassette, subfamily C (CFTR/MRP), member 2	GO:0015700//arsenite transport;GO:0046685//response to arsenic-containing substance;GO:0071994;GO:0055114//oxidation-reduction process;GO:0006200//ATP catabolic process	GO:0071992//phytochelatin transmembrane transporter activity;GO:0032440//2-alkenal reductase [NAD(P)] activity;GO:0015446//arsenite-transmembrane transporting ATPase activity;GO:0008559//xenobiotic-transporting ATPase activity;GO:0005524//ATP binding	GO:0016021//integral to membrane
Unigene10449_All	182.031	1089.17	2.58097	Up	0	0	gi|462396453|gb|EMJ02252.1|	hypothetical protein PRUPE_ppa007186mg [Prunus persica]	Prunus cerasifera cultivar Myrobalan alcohol dehydrogenase-like mRNA, complete sequence	Alcohol dehydrogenase class-P OS=Arabidopsis thaliana GN=ADH1 PE=1 SV=2	YPO1502	Zn-dependent alcohol dehydrogenases, class III	pop:POPTR_718546	alcohol dehydrogenase [EC:1.1.1.1]	GO:0046686//response to cadmium ion;GO:0001666//response to hypoxia;GO:0009651//response to salt stress;GO:0055114//oxidation-reduction process	GO:0004022//alcohol dehydrogenase (NAD) activity;GO:0008270//zinc ion binding;GO:0000166//nucleotide binding	GO:0005886//plasma membrane;GO:0005829//cytosol
Unigene10453_All	2.9996	1.1426	-1.39245	Down	1.75477e-05	6.72783e-05	gi|462413143|gb|EMJ18192.1|	hypothetical protein PRUPE_ppa002683mg [Prunus persica]	PREDICTED: Fragaria vesca subsp. vesca probable inactive leucine-rich repeat receptor-like protein kinase At3g03770-like (LOC101293916), mRNA	Probable inactive leucine-rich repeat receptor-like protein kinase At3g03770 OS=Arabidopsis thaliana GN=At3g03770 PE=2 SV=1	--	--	ath:AT5G46330	LRR receptor-like serine/threonine-protein kinase FLS2 [EC:2.7.11.1]	GO:0006468//protein phosphorylation;GO:0055114//oxidation-reduction process;GO:0007169//transmembrane receptor protein tyrosine kinase signaling pathway	GO:0004674//protein serine/threonine kinase activity;GO:0005524//ATP binding;GO:0032440//2-alkenal reductase [NAD(P)] activity	GO:0005739//mitochondrion;GO:0005886//plasma membrane
Unigene10790_All	284.228	81.7157	-1.79837	Down	0	0	gi|462419821|gb|EMJ24084.1|	hypothetical protein PRUPE_ppa005199mg [Prunus persica]	PREDICTED: Fragaria vesca subsp. vesca cysteine proteinase RD21a-like (LOC101295389), mRNA	Cysteine proteinase RD21a OS=Arabidopsis thaliana GN=RD21A PE=1 SV=1	--	--	aly:ARALYDRAFT_473866	[EC:3.4.22.-]	GO:0006508//proteolysis;GO:0009651//response to salt stress;GO:0055114//oxidation-reduction process	GO:0032440//2-alkenal reductase [NAD(P)] activity;GO:0008234//cysteine-type peptidase activity	GO:0005773//vacuole;GO:0009507//chloroplast;GO:0048046//apoplast
Unigene10923_All	14.5555	38.3109	1.39619	Up	7.7801e-91	2.59131e-89	gi|462411757|gb|EMJ16806.1|	hypothetical protein PRUPE_ppa007779mg [Prunus persica]	PREDICTED: Fragaria vesca subsp. vesca zinc transporter 1-like (LOC101308782), mRNA	Zinc transporter 8 OS=Oryza sativa subsp. japonica GN=ZIP8 PE=2 SV=1	--	--	vvi:100255284	solute carrier family 39 (zinc transporter), member 1/2/3	GO:0071577//zinc ion transmembrane transport;GO:0055114//oxidation-reduction process	GO:0032440//2-alkenal reductase [NAD(P)] activity;GO:0008270//zinc ion binding;GO:0005385//zinc ion transmembrane transporter activity	GO:0016023//cytoplasmic membrane-bounded vesicle;GO:0016021//integral to membrane
Unigene10964_All	167.078	78.7549	-1.08508	Down	5.17872e-260	5.38159e-258	gi|462414033|gb|EMJ19082.1|	hypothetical protein PRUPE_ppa006610mg [Prunus persica]	Pyrus x bretschneideri glyceraldehyde-3-phosphate dehydrogenase A (GDPHa) mRNA, complete cds	Glyceraldehyde-3-phosphate dehydrogenase A, chloroplastic OS=Pisum sativum GN=GAPA PE=2 SV=2	sll1342	Glyceraldehyde-3-phosphate dehydrogenase/erythrose-4-phosphate dehydrogenase	vvi:100246378	glyceraldehyde-3-phosphate dehydrogenase (NADP+) (phosphorylating) [EC:1.2.1.13]	GO:0055114//oxidation-reduction process;GO:0009744//response to sucrose stimulus;GO:0009416//response to light stimulus;GO:0009409//response to cold;GO:0006006//glucose metabolic process	GO:0051287//NAD binding;GO:0047100//glyceraldehyde-3-phosphate dehydrogenase (NADP+) (phosphorylating) activity;GO:0050661//NADP binding	GO:0009941//chloroplast envelope;GO:0009535//chloroplast thylakoid membrane;GO:0009570//chloroplast stroma;GO:0010319//stromule;GO:0048046//apoplast
Unigene10975_All	318.676	124.117	-1.36039	Down	0	0	gi|462397925|gb|EMJ03593.1|	hypothetical protein PRUPE_ppa009414mg [Prunus persica]	PREDICTED: Fragaria vesca subsp. vesca 3-oxoacyl-[acyl-carrier-protein] reductase FabG-like, transcript variant 1 (LOC101305831), mRNA	3-oxoacyl-[acyl-carrier-protein] reductase, chloroplastic OS=Cuphea lanceolata GN=CLKR27 PE=2 SV=1	AF1207	Dehydrogenases with different specificities (related to short-chain alcohol dehydrogenases)	bdi:100843198	3-oxoacyl-[acyl-carrier protein] reductase [EC:1.1.1.100]	GO:0046686//response to cadmium ion;GO:0055114//oxidation-reduction process	GO:0004316//3-oxoacyl-[acyl-carrier-protein] reductase (NADPH) activity;GO:0000166//nucleotide binding	GO:0005777//peroxisome;GO:0016020//membrane
Unigene11108_All	38.5211	13.1633	-1.54913	Down	3.28148e-112	1.3945e-110	gi|462407680|gb|EMJ13014.1|	hypothetical protein PRUPE_ppa004219mg [Prunus persica]	PREDICTED: Fragaria vesca subsp. vesca sugar carrier protein C-like (LOC101294828), mRNA	Sugar carrier protein C OS=Ricinus communis GN=STC PE=2 SV=1	sll0771	Permeases of the major facilitator superfamily	aly:ARALYDRAFT_322009	MFS transporter, SP family, solute carrier family 2 (myo-inositol transporter), member 13	GO:0009825//multidimensional cell growth;GO:0055085//transmembrane transport;GO:0015749//monosaccharide transport;GO:0055114//oxidation-reduction process;GO:0009735//response to cytokinin stimulus;GO:0009627//systemic acquired resistance;GO:0031347//regulation of defense response;GO:0009624//response to nematode	GO:0032440//2-alkenal reductase [NAD(P)] activity;GO:0015145//monosaccharide transmembrane transporter activity;GO:0005351//sugar:hydrogen symporter activity	GO:0016021//integral to membrane;GO:0009506//plasmodesma;GO:0005773//vacuole;GO:0005634//nucleus;GO:0005886//plasma membrane
Unigene11203_All	237.057	564.071	1.25064	Up	0	0	gi|462395142|gb|EMJ00941.1|	hypothetical protein PRUPE_ppa002715mg [Prunus persica]	Malus x domestica 3-hydroxy-3-methylglutaryl coenzyme A reductase (hmgr) mRNA, complete cds	3-hydroxy-3-methylglutaryl-coenzyme A reductase 2 OS=Gossypium hirsutum GN=HMG2 PE=3 SV=1	YML075c	Hydroxymethylglutaryl-CoA reductase	pop:POPTR_820962	hydroxymethylglutaryl-CoA reductase (NADPH) [EC:1.1.1.34]	GO:0016104//triterpenoid biosynthetic process;GO:0015936//coenzyme A metabolic process;GO:0055114//oxidation-reduction process;GO:0016126//sterol biosynthetic process	GO:0004420//hydroxymethylglutaryl-CoA reductase (NADPH) activity;GO:0050661//NADP binding	GO:0016021//integral to membrane
Unigene11321_All	329.42	104.649	-1.65437	Down	0	0	gi|462419821|gb|EMJ24084.1|	hypothetical protein PRUPE_ppa005199mg [Prunus persica]	PREDICTED: Fragaria vesca subsp. vesca cysteine proteinase RD21a-like (LOC101295389), mRNA	Oryzain alpha chain OS=Oryza sativa subsp. japonica GN=Os04g0650000 PE=1 SV=2	--	--	ath:AT1G47128	[EC:3.4.22.-]	GO:0006508//proteolysis;GO:0009651//response to salt stress;GO:0055114//oxidation-reduction process	GO:0032440//2-alkenal reductase [NAD(P)] activity;GO:0008234//cysteine-type peptidase activity	GO:0005773//vacuole;GO:0009507//chloroplast;GO:0048046//apoplast
Unigene11987_All	4.0048	1.8951	-1.07946	Down	2.96124e-10	1.71644e-09	gi|462403713|gb|EMJ09270.1|	hypothetical protein PRUPE_ppa001717mg [Prunus persica]	PREDICTED: Fragaria vesca subsp. vesca probable LRR receptor-like serine/threonine-protein kinase At4g37250-like (LOC101307836), mRNA	Probable LRR receptor-like serine/threonine-protein kinase At4g37250 OS=Arabidopsis thaliana GN=At4g37250 PE=2 SV=1	Cgl2127_1	Serine/threonine protein kinase	pop:POPTR_913861	somatic embryogenesis receptor kinase 1 [EC:2.7.10.1 2.7.11.1]	GO:0031348//negative regulation of defense response;GO:0006995//cellular response to nitrogen starvation;GO:0009867//jasmonic acid mediated signaling pathway;GO:0009697//salicylic acid biosynthetic process;GO:0035304//regulation of protein dephosphorylation;GO:0009862//systemic acquired resistance, salicylic acid mediated signaling pathway;GO:0010363//regulation of plant-type hypersensitive respo…	GO:0032440//2-alkenal reductase [NAD(P)] activity;GO:0004674//protein serine/threonine kinase activity;GO:0005524//ATP binding	GO:0016021//integral to membrane;GO:0005576//extracellular region;GO:0005886//plasma membrane
Unigene12204_All	0.4192	2.3359	2.47827	Up	9.58784e-07	4.21322e-06	gi|470114669|ref|XP_004293533.1|	PREDICTED: potassium channel KAT1-like [Fragaria vesca subsp. vesca]	PREDICTED: Fragaria vesca subsp. vesca potassium channel KAT1-like (LOC101291604), mRNA	Potassium channel KAT2 OS=Arabidopsis thaliana GN=KAT2 PE=1 SV=3	--	--	--	--	GO:0051788//response to misfolded protein;GO:0009611//response to wounding;GO:0006635//fatty acid beta-oxidation;GO:0043161//proteasomal ubiquitin-dependent protein catabolic process;GO:0009407//toxin catabolic process;GO:0010118//stomatal movement;GO:0080129//proteasome core complex assembly;GO:0009644//response to high light intensity;GO:0009695//jasmonic acid biosynthetic process;GO:0010111//g…	GO:0005515//protein binding;GO:0003988//acetyl-CoA C-acyltransferase activity;GO:0030551//cyclic nucleotide binding;GO:0005242//inward rectifier potassium channel activity	GO:0005774//vacuolar membrane;GO:0016021//integral to membrane;GO:0009507//chloroplast;GO:0005777//peroxisome;GO:0005730//nucleolus;GO:0005829//cytosol;GO:0005886//plasma membrane;GO:0005739//mitochondrion
Unigene12238_All	1.0205	6.2035	2.60381	Up	3.43164e-70	9.00522e-69	gi|462409583|gb|EMJ14917.1|	hypothetical protein PRUPE_ppa000470mg [Prunus persica]	PREDICTED: Fragaria vesca subsp. vesca LRR receptor-like serine/threonine-protein kinase FLS2-like (LOC101309130), mRNA	LRR receptor-like serine/threonine-protein kinase FLS2 OS=Arabidopsis thaliana GN=FLS2 PE=1 SV=1	alr0124_1	Leucine-rich repeat (LRR) protein	pop:POPTR_1075175	LRR receptor-like serine/threonine-protein kinase FLS2 [EC:2.7.11.1]	GO:0009813//flavonoid biosynthetic process;GO:0006898//receptor-mediated endocytosis;GO:0016045//detection of bacterium;GO:0052544//defense response by callose deposition in cell wall;GO:0042742//defense response to bacterium;GO:0007169//transmembrane receptor protein tyrosine kinase signaling pathway;GO:0006468//protein phosphorylation;GO:0010359//regulation of anion channel activity;GO:0055114/…	GO:0005515//protein binding;GO:0004675//transmembrane receptor protein serine/threonine kinase activity;GO:0032440//2-alkenal reductase [NAD(P)] activity;GO:0045431//flavonol synthase activity;GO:0005524//ATP binding	GO:0016021//integral to membrane;GO:0005768//endosome;GO:0005886//plasma membrane
Unigene12324_All	3.4148	0.6842	-2.31931	Down	2.24006e-20	2.14374e-19	gi|462411575|gb|EMJ16624.1|	hypothetical protein PRUPE_ppa006090mg [Prunus persica]	PREDICTED: Fragaria vesca subsp. vesca uncharacterized LOC101310719 (LOC101310719), mRNA	--	--	--	--	--	GO:0007000//nucleolus organization;GO:0009957//epidermal cell fate specification;GO:0016458//gene silencing;GO:0000911//cytokinesis by cell plate formation;GO:0045010//actin nucleation;GO:0006412//translation;GO:0008283//cell proliferation;GO:0051225//spindle assembly;GO:0006084//acetyl-CoA metabolic process;GO:0009909//regulation of flower development;GO:0034968//histone lysine methylation;GO:00…	GO:0003735//structural constituent of ribosome	GO:0005840//ribosome;GO:0005634//nucleus
Unigene12958_All	72.981	16.4738	-2.14735	Down	5.12786e-276	5.80894e-274	gi|462406920|gb|EMJ12384.1|	hypothetical protein PRUPE_ppa005598mg [Prunus persica]	Pyrus x bretschneideri glyceraldehyde-3-phosphate dehydrogenase B (GDPHb) mRNA, complete cds	Glyceraldehyde-3-phosphate dehydrogenase B, chloroplastic OS=Pisum sativum GN=GAPB PE=2 SV=2	sll1342	Glyceraldehyde-3-phosphate dehydrogenase/erythrose-4-phosphate dehydrogenase	gmx:732571	glyceraldehyde-3-phosphate dehydrogenase (NADP+) (phosphorylating) [EC:1.2.1.13]	GO:0055114//oxidation-reduction process;GO:0009744//response to sucrose stimulus;GO:0009416//response to light stimulus;GO:0009409//response to cold;GO:0006006//glucose metabolic process;GO:0015979//photosynthesis;GO:0046686//response to cadmium ion	GO:0051287//NAD binding;GO:0047100//glyceraldehyde-3-phosphate dehydrogenase (NADP+) (phosphorylating) activity;GO:0050661//NADP binding	GO:0009522//photosystem I;GO:0016021//integral to membrane;GO:0009941//chloroplast envelope;GO:0009535//chloroplast thylakoid membrane;GO:0009570//chloroplast stroma;GO:0010319//stromule;GO:0048046//apoplast
Unigene12965_All	71.6219	32.9203	-1.12142	Down	6.74348e-141	3.57533e-139	gi|462395147|gb|EMJ00946.1|	hypothetical protein PRUPE_ppa003588mg [Prunus persica]	PREDICTED: Fragaria vesca subsp. vesca dicarboxylate transporter 2.1, chloroplastic-like (LOC101314143), mRNA	Dicarboxylate transporter 2.1, chloroplastic OS=Arabidopsis thaliana GN=DIT2-1 PE=1 SV=1	BS_yflS	Di- and tricarboxylate transporters	mtr:MTR_2g009220	divalent anion:Na+ symporter, DASS family	GO:0006814//sodium ion transport;GO:0019676//ammonia assimilation cycle;GO:0015729//oxaloacetate transport;GO:0071423//malate transmembrane transport;GO:0015813//L-glutamate transport;GO:0009624//response to nematode	GO:0015131//oxaloacetate transmembrane transporter activity;GO:0015367//oxoglutarate:malate antiporter activity;GO:0005313//L-glutamate transmembrane transporter activity	GO:0016021//integral to membrane;GO:0009706//chloroplast inner membrane;GO:0009534//chloroplast thylakoid
Unigene13157_All	3.1605	0.0467	-6.08059	Down	2.02346e-19	1.87075e-18	gi|462414907|gb|EMJ19644.1|	hypothetical protein PRUPE_ppa011740mg [Prunus persica]	PREDICTED: Fragaria vesca subsp. vesca NADPH:quinone oxidoreductase-like (LOC101305004), mRNA	NADPH:quinone oxidoreductase OS=Arabidopsis thaliana GN=NQR PE=1 SV=1	PA1204	Predicted flavoprotein	--	--	GO:0031348//negative regulation of defense response;GO:0006635//fatty acid beta-oxidation;GO:0009867//jasmonic acid mediated signaling pathway;GO:0009697//salicylic acid biosynthetic process;GO:0006833//water transport;GO:0009862//systemic acquired resistance, salicylic acid mediated signaling pathway;GO:0010363//regulation of plant-type hypersensitive response;GO:0010310//regulation of hydrogen …	GO:0008752//FMN reductase activity;GO:0008270//zinc ion binding;GO:0000166//nucleotide binding;GO:0003955//NAD(P)H dehydrogenase (quinone) activity;GO:0016747//transferase activity, transferring acyl groups other than amino-acyl groups	GO:0005777//peroxisome;GO:0005829//cytosol;GO:0009570//chloroplast stroma;GO:0005886//plasma membrane;GO:0005739//mitochondrion
Unigene13470_All	2.8834	0.5789	-2.31638	Down	1.0515e-05	4.13021e-05	gi|470117411|ref|XP_004294851.1|	PREDICTED: NAD(P)H-quinone oxidoreductase subunit N-like [Fragaria vesca subsp. vesca]	PREDICTED: Fragaria vesca subsp. vesca NAD(P)H-quinone oxidoreductase subunit N-like (LOC101308161), mRNA	--	--	--	--	--	GO:0006098//pentose-phosphate shunt;GO:0016117//carotenoid biosynthetic process;GO:0043085//positive regulation of catalytic activity;GO:0019252//starch biosynthetic process;GO:0010207//photosystem II assembly;GO:0000023//maltose metabolic process;GO:0016556//mRNA modification;GO:0010258//NADH dehydrogenase complex (plastoquinone) assembly;GO:0009817//defense response to fungus, incompatible inte…	GO:0016655//oxidoreductase activity, acting on NAD(P)H, quinone or similar compound as acceptor	GO:0009941//chloroplast envelope;GO:0010598//NAD(P)H dehydrogenase complex (plastoquinone);GO:0009535//chloroplast thylakoid membrane;GO:0005739//mitochondrion
Unigene13786_All	2.2369	0.3116	-2.84373	Down	5.2692e-07	2.3807e-06	gi|462413143|gb|EMJ18192.1|	hypothetical protein PRUPE_ppa002683mg [Prunus persica]	PREDICTED: Fragaria vesca subsp. vesca probable inactive leucine-rich repeat receptor-like protein kinase At3g03770-like (LOC101293916), mRNA	Probable inactive leucine-rich repeat receptor-like protein kinase At3g03770 OS=Arabidopsis thaliana GN=At3g03770 PE=2 SV=1	--	--	--	--	GO:0006468//protein phosphorylation;GO:0055114//oxidation-reduction process	GO:0004672//protein kinase activity;GO:0005524//ATP binding;GO:0032440//2-alkenal reductase [NAD(P)] activity	GO:0005739//mitochondrion
Unigene13849_All	1.0387	0.4126	-1.33196	Down	0.000140141	0.000474472	gi|462405216|gb|EMJ10680.1|	hypothetical protein PRUPE_ppa010107mg [Prunus persica]	Prunus nigra NADH dehydrogenase subunit 1 (ndhA) gene, intron; chloroplast	Myrosinase-binding protein-like At1g52030 OS=Arabidopsis thaliana GN=F-ATMBP PE=2 SV=1	RSc2303	Type II secretory pathway, component HofQ	cre:CHLREDRAFT_32796	UDP-sugar pyrophosphorylase [EC:2.7.7.64]	-	-	-
Unigene1390_All	54.3352	20.8103	-1.38459	Down	6.03906e-110	2.50624e-108	gi|462396468|gb|EMJ02267.1|	hypothetical protein PRUPE_ppa007248mg [Prunus persica]	PREDICTED: Fragaria vesca subsp. vesca probable LRR receptor-like serine/threonine-protein kinase At4g36180-like (LOC101310335), mRNA	Probable LRR receptor-like serine/threonine-protein kinase At4g36180 OS=Arabidopsis thaliana GN=At4g36180 PE=1 SV=1	MA2301_1	Leucine-rich repeat (LRR) protein	pop:POPTR_1075175	LRR receptor-like serine/threonine-protein kinase FLS2 [EC:2.7.11.1]	GO:0016310//phosphorylation;GO:0007165//signal transduction;GO:0055114//oxidation-reduction process	GO:0016301//kinase activity;GO:0032440//2-alkenal reductase [NAD(P)] activity	GO:0005886//plasma membrane
Unigene13943_All	19.6413	4.0895	-2.26389	Down	5.72402e-107	2.30195e-105	gi|470129598|ref|XP_004300696.1|	PREDICTED: BRASSINOSTEROID INSENSITIVE 1-associated receptor kinase 1-like [Fragaria vesca subsp. vesca]	Prunus persica isolate XVII8D protein kinase mRNA, partial cds	BRASSINOSTEROID INSENSITIVE 1-associated receptor kinase 1 OS=Arabidopsis thaliana GN=BAK1 PE=1 SV=2	YAR019c	Serine/threonine protein kinase	rcu:RCOM_1534760	brassinosteroid insensitive 1-associated receptor kinase 1 [EC:2.7.10.1 2.7.11.1]	GO:0010363//regulation of plant-type hypersensitive response;GO:0002679//respiratory burst involved in defense response;GO:0010200//response to chitin;GO:0002229//defense response to oomycetes;GO:0006612//protein targeting to membrane;GO:0050832//defense response to fungus;GO:0042742//defense response to bacterium;GO:0043069//negative regulation of programmed cell death;GO:0006468//protein phosph…	GO:0032440//2-alkenal reductase [NAD(P)] activity;GO:0046982//protein heterodimerization activity;GO:0004674//protein serine/threonine kinase activity;GO:0004714//transmembrane receptor protein tyrosine kinase activity;GO:0033612//receptor serine/threonine kinase binding;GO:0005524//ATP binding	GO:0016021//integral to membrane;GO:0043234//protein complex;GO:0005768//endosome;GO:0005886//plasma membrane
Unigene14053_All	3.7925	30.862	3.02461	Up	3.38908e-155	2.02871e-153	gi|462396742|gb|EMJ02541.1|	hypothetical protein PRUPE_ppa011990mg [Prunus persica]	PREDICTED: Fragaria vesca subsp. vesca uncharacterized LOC101296846 (LOC101296846), mRNA	Calmodulin-like protein 1 OS=Arabidopsis thaliana GN=CML1 PE=2 SV=1	SPAC3A12.14	Ca2+-binding protein (EF-Hand superfamily)	pop:POPTR_767565	calcium-binding protein CML	GO:0055114//oxidation-reduction process	GO:0032440//2-alkenal reductase [NAD(P)] activity;GO:0005509//calcium ion binding	GO:0005739//mitochondrion;GO:0005886//plasma membrane
Unigene14297_All	7.9523	3.4248	-1.21535	Down	5.55106e-14	4.03882e-13	gi|462420717|gb|EMJ24980.1|	hypothetical protein PRUPE_ppa010607mg [Prunus persica]	PREDICTED: Fragaria vesca subsp. vesca CRAL-TRIO domain-containing protein YKL091C-like (LOC101293291), mRNA	Patellin-5 OS=Arabidopsis thaliana GN=PATL5 PE=1 SV=2	--	--	--	--	GO:0006810//transport;GO:0009067//aspartate family amino acid biosynthetic process;GO:1901607	GO:0016620//oxidoreductase activity, acting on the aldehyde or oxo group of donors, NAD or NADP as acceptor;GO:0000166//nucleotide binding;GO:0005215//transporter activity	GO:0005886//plasma membrane
Unigene152_All	2.3003	0.9838	-1.22539	Down	0.000243996	0.000794874	gi|462422106|gb|EMJ26369.1|	hypothetical protein PRUPE_ppa002287mg [Prunus persica]	PREDICTED: Fragaria vesca subsp. vesca inactive leucine-rich repeat receptor-like serine/threonine-protein kinase At1g60630-like (LOC101294940), mRNA	Inactive leucine-rich repeat receptor-like serine/threonine-protein kinase At1g60630 OS=Arabidopsis thaliana GN=At1g60630 PE=2 SV=1	YAR019c	Serine/threonine protein kinase	vvi:100250088	ubiquitin-conjugating enzyme E2 H [EC:6.3.2.19]	GO:0006468//protein phosphorylation;GO:0055114//oxidation-reduction process;GO:0007169//transmembrane receptor protein tyrosine kinase signaling pathway	GO:0004674//protein serine/threonine kinase activity;GO:0005524//ATP binding;GO:0032440//2-alkenal reductase [NAD(P)] activity	GO:0016021//integral to membrane;GO:0005886//plasma membrane
Unigene15878_All	0.8317	8.3125	3.32115	Up	3.7333e-99	1.3882e-97	gi|462422287|gb|EMJ26550.1|	hypothetical protein PRUPE_ppa000941mg [Prunus persica]	PREDICTED: Fragaria vesca subsp. vesca receptor-like protein kinase HSL1-like (LOC101295390), mRNA	Receptor-like protein kinase HSL1 OS=Arabidopsis thaliana GN=HSL1 PE=2 SV=1	alr0124_1	Leucine-rich repeat (LRR) protein	ath:AT5G25930	[EC:2.7.1.-]	GO:0055114//oxidation-reduction process;GO:0000186//activation of MAPKK activity	GO:0005524//ATP binding;GO:0004709//MAP kinase kinase kinase activity;GO:0032440//2-alkenal reductase [NAD(P)] activity	GO:0016021//integral to membrane;GO:0005886//plasma membrane
Unigene15923_All	23.1655	11.3627	-1.02767	Down	2.76758e-60	6.3741e-59	gi|14041825|dbj|BAB55002.1|	nitrate reductase [Prunus persica]	Prunus persica PpNR1 mRNA for nitrate reductase, complete cds	Nitrate reductase [NADH] OS=Cucurbita maxima PE=2 SV=1	MT1801	Sulfite oxidase and related enzymes	ppp:PHYPADRAFT_184973	nitrate reductase (NADH) [EC:1.7.1.1]	GO:0055114//oxidation-reduction process;GO:0009416//response to light stimulus;GO:0009610//response to symbiotic fungus;GO:0042128//nitrate assimilation;GO:0006809//nitric oxide biosynthetic process	GO:0009703//nitrate reductase (NADH) activity;GO:0009055//electron carrier activity;GO:0043546//molybdopterin cofactor binding;GO:0050660//flavin adenine dinucleotide binding;GO:0020037//heme binding;GO:0005506//iron ion binding;GO:0030151//molybdenum ion binding	GO:0005773//vacuole;GO:0005886//plasma membrane
Unigene15964_All	3.6186	0.5722	-2.66084	Down	6.25228e-07	2.80471e-06	gi|462397757|gb|EMJ03425.1|	hypothetical protein PRUPE_ppa008611mg [Prunus persica]	PREDICTED: Fragaria vesca subsp. vesca quinone oxidoreductase PIG3-like (LOC101298493), mRNA	--	BMEII0876	NADPH:quinone reductase and related Zn-dependent oxidoreductases	osa:4331066	NADPH2:quinone reductase [EC:1.6.5.5]	GO:0009610//response to symbiotic fungus;GO:0055114//oxidation-reduction process	GO:0003960//NADPH:quinone reductase activity;GO:0008270//zinc ion binding;GO:0000166//nucleotide binding	GO:0005576//extracellular region;GO:0005829//cytosol;GO:0005739//mitochondrion
Unigene16046_All	25.5493	7.6872	-1.73275	Down	1.18675e-40	1.97973e-39	gi|462396692|gb|EMJ02491.1|	hypothetical protein PRUPE_ppa010961mg [Prunus persica]	PREDICTED: Fragaria vesca subsp. vesca adenylyl-sulfate kinase 1, chloroplastic-like (LOC101293940), mRNA	Adenylyl-sulfate kinase 1, chloroplastic OS=Arabidopsis thaliana GN=AKN1 PE=1 SV=1	BS_yisZ	Adenylylsulfate kinase and related kinases	rcu:RCOM_0580310	adenylylsulfate kinase [EC:2.7.1.25]	GO:0055114//oxidation-reduction process;GO:0000103//sulfate assimilation;GO:0010439//regulation of glucosinolate biosynthetic process;GO:0048232//male gamete generation;GO:0016310//phosphorylation;GO:0070814//hydrogen sulfide biosynthetic process	GO:0004020//adenylylsulfate kinase activity;GO:0005524//ATP binding;GO:0032440//2-alkenal reductase [NAD(P)] activity	GO:0009507//chloroplast
Unigene16056_All	2.1041	4.8495	1.20463	Up	6.43272e-08	3.15317e-07	gi|462409667|gb|EMJ15001.1|	hypothetical protein PRUPE_ppa007253mg [Prunus persica]	PREDICTED: Fragaria vesca subsp. vesca zinc transporter 1-like (LOC101311547), mRNA	Zinc transporter 8 OS=Oryza sativa subsp. japonica GN=ZIP8 PE=2 SV=1	--	--	rcu:RCOM_0122460	solute carrier family 39 (zinc transporter), member 1/2/3	GO:0071577//zinc ion transmembrane transport;GO:0055114//oxidation-reduction process	GO:0032440//2-alkenal reductase [NAD(P)] activity;GO:0008270//zinc ion binding;GO:0005385//zinc ion transmembrane transporter activity	GO:0016023//cytoplasmic membrane-bounded vesicle;GO:0016021//integral to membrane
Unigene16113_All	1.5642	4.5931	1.55404	Up	3.644e-21	3.59047e-20	gi|462420849|gb|EMJ25112.1|	hypothetical protein PRUPE_ppa010972mg [Prunus persica]	PREDICTED: Fragaria vesca subsp. vesca transcription factor bHLH35-like (LOC101296851), mRNA	Transcription factor bHLH35 OS=Arabidopsis thaliana GN=BHLH35 PE=2 SV=1	--	--	mtr:MTR_8g067280	transcription factor MYC2	GO:0009753//response to jasmonic acid stimulus;GO:0055114//oxidation-reduction process;GO:0009694//jasmonic acid metabolic process;GO:0006355//regulation of transcription, DNA-dependent	GO:0003677//DNA binding;GO:0046983//protein dimerization activity;GO:0003700//sequence-specific DNA binding transcription factor activity;GO:0032440//2-alkenal reductase [NAD(P)] activity	GO:0005634//nucleus
Unigene16275_All	7.3362	3.2118	-1.19165	Down	7.49772e-14	5.42377e-13	gi|462413888|gb|EMJ18937.1|	hypothetical protein PRUPE_ppa007817mg [Prunus persica]	PREDICTED: Fragaria vesca subsp. vesca 2-hydroxy-6-oxononadienedioate/2-hydroxy-6- oxononatrienedioate hydrolase-like (LOC101295546), mRNA	--	all0316	Predicted hydrolases or acyltransferases (alpha/beta hydrolase superfamily)	--	--	GO:0008152//metabolic process	GO:0016787//hydrolase activity	GO:0005634//nucleus
Unigene16345_All	2.6073	0.6021	-2.11448	Down	1.03215e-05	4.05748e-05	gi|470140376|ref|XP_004305916.1|	PREDICTED: probable inactive leucine-rich repeat receptor-like protein kinase At3g03770-like [Fragaria vesca subsp. vesca]	PREDICTED: Fragaria vesca subsp. vesca probable inactive leucine-rich repeat receptor-like protein kinase At3g03770-like (LOC101293916), mRNA	Probable inactive leucine-rich repeat receptor-like protein kinase At3g03770 OS=Arabidopsis thaliana GN=At3g03770 PE=2 SV=1	SPy1625_1	Serine/threonine protein kinase	aly:ARALYDRAFT_916421	interleukin-1 receptor-associated kinase 4 [EC:2.7.11.1]	GO:0006468//protein phosphorylation;GO:0055114//oxidation-reduction process;GO:0007169//transmembrane receptor protein tyrosine kinase signaling pathway	GO:0004674//protein serine/threonine kinase activity;GO:0005524//ATP binding;GO:0032440//2-alkenal reductase [NAD(P)] activity	GO:0005739//mitochondrion;GO:0005886//plasma membrane
Unigene16669_All	73.2271	155.538	1.08682	Up	3.51638e-88	1.14287e-86	gi|462419189|gb|EMJ23452.1|	hypothetical protein PRUPE_ppa004751mg [Prunus persica]	PREDICTED: Fragaria vesca subsp. vesca aldehyde dehydrogenase family 3 member H1-like, transcript variant 2 (LOC101311533), mRNA	Aldehyde dehydrogenase family 3 member H1 OS=Arabidopsis thaliana GN=ALDH3H1 PE=2 SV=2	SA1736	NAD-dependent aldehyde dehydrogenases	rcu:RCOM_0563960	aldehyde dehydrogenase (NAD+) [EC:1.2.1.3]	GO:0006081//cellular aldehyde metabolic process;GO:0055114//oxidation-reduction process	GO:0004030//aldehyde dehydrogenase [NAD(P)+] activity	-
Unigene16750_All	3.7072	1.3844	-1.42107	Down	0.000193203	0.000640377	gi|462412136|gb|EMJ17185.1|	hypothetical protein PRUPE_ppa011732mg [Prunus persica]	PREDICTED: Fragaria vesca subsp. vesca uncharacterized LOC101311105 (LOC101311105), mRNA	--	asl0884	Ferredoxin	--	--	GO:0006098//pentose-phosphate shunt;GO:0019252//starch biosynthetic process;GO:0030003//cellular cation homeostasis;GO:0019288//isopentenyl diphosphate biosynthetic process, mevalonate-independent pathway;GO:0009773//photosynthetic electron transport in photosystem I;GO:0070838//divalent metal ion transport;GO:0019761//glucosinolate biosynthetic process	GO:0009055//electron carrier activity;GO:0005488//binding	GO:0010598//NAD(P)H dehydrogenase complex (plastoquinone);GO:0009535//chloroplast thylakoid membrane
Unigene16811_All	83.3688	27.8342	-1.58265	Down	4.34136e-228	3.88024e-226	gi|462404842|gb|EMJ10306.1|	hypothetical protein PRUPE_ppa005324mg [Prunus persica]	Prunus persica geranylgeranyl reductase mRNA, complete cds	Geranylgeranyl diphosphate reductase, chloroplastic OS=Nicotiana tabacum GN=CHLP PE=2 SV=1	alr0128	Dehydrogenases (flavoproteins)	gmx:100814603	geranylgeranyl reductase [EC:1.3.1.83]	GO:0055114//oxidation-reduction process;GO:0019684//photosynthesis, light reaction;GO:0015995//chlorophyll biosynthetic process;GO:0019344//cysteine biosynthetic process;GO:0035304//regulation of protein dephosphorylation	GO:0016628//oxidoreductase activity, acting on the CH-CH group of donors, NAD or NADP as acceptor;GO:0005515//protein binding;GO:0000166//nucleotide binding;GO:0045550//geranylgeranyl reductase activity	GO:0009941//chloroplast envelope;GO:0009535//chloroplast thylakoid membrane
Unigene16962_All	9.7798	4.2656	-1.19706	Down	4.66042e-37	7.15008e-36	gi|462422306|gb|EMJ26569.1|	hypothetical protein PRUPE_ppa000838mg [Prunus persica]	PREDICTED: Fragaria vesca subsp. vesca probably inactive leucine-rich repeat receptor-like protein kinase At3g28040-like (LOC101304562), mRNA	Probably inactive leucine-rich repeat receptor-like protein kinase At3g28040 OS=Arabidopsis thaliana GN=At3g28040 PE=2 SV=1	RSp0875	Leucine-rich repeat (LRR) protein	ath:AT4G28490	protein-serine/threonine kinase [EC:2.7.11.-]	GO:0006468//protein phosphorylation;GO:0055114//oxidation-reduction process;GO:0010103//stomatal complex morphogenesis;GO:0007169//transmembrane receptor protein tyrosine kinase signaling pathway;GO:0048443//stamen development;GO:0002237//response to molecule of bacterial origin	GO:0004674//protein serine/threonine kinase activity;GO:0005524//ATP binding;GO:0050321//tau-protein kinase activity;GO:0032440//2-alkenal reductase [NAD(P)] activity	GO:0016021//integral to membrane;GO:0016023//cytoplasmic membrane-bounded vesicle;GO:0005886//plasma membrane
Unigene17134_All	3.4495	6.9376	1.00805	Up	1.3052e-07	6.23618e-07	gi|462405205|gb|EMJ10669.1|	hypothetical protein PRUPE_ppa009958mg [Prunus persica]	PREDICTED: Vitis vinifera momilactone A synthase-like (LOC100265615), mRNA	Short-chain dehydrogenase reductase 3b OS=Arabidopsis thaliana GN=SDR3b PE=2 SV=1	XF1726	Dehydrogenases with different specificities (related to short-chain alcohol dehydrogenases)	osa:4335093	momilactone-A synthase [EC:1.1.1.295]	GO:0044710	GO:0016616//oxidoreductase activity, acting on the CH-OH group of donors, NAD or NADP as acceptor	-
Unigene17145_All	1.9531	17.1845	3.13727	Up	6.20058e-69	1.6002e-67	gi|470120846|ref|XP_004296498.1|	PREDICTED: transcription factor bHLH35-like [Fragaria vesca subsp. vesca]	PREDICTED: Fragaria vesca subsp. vesca transcription factor bHLH35-like (LOC101296851), mRNA	Transcription factor bHLH35 OS=Arabidopsis thaliana GN=BHLH35 PE=2 SV=1	--	--	mtr:MTR_8g067280	transcription factor MYC2	GO:0009753//response to jasmonic acid stimulus;GO:0055114//oxidation-reduction process;GO:0009694//jasmonic acid metabolic process;GO:0006355//regulation of transcription, DNA-dependent	GO:0003677//DNA binding;GO:0046983//protein dimerization activity;GO:0003700//sequence-specific DNA binding transcription factor activity;GO:0032440//2-alkenal reductase [NAD(P)] activity	GO:0005634//nucleus
Unigene17895_All	14.0148	1.6532	-3.08362	Down	5.4702e-204	4.35037e-202	gi|462400192|gb|EMJ05860.1|	hypothetical protein PRUPE_ppa001174mg [Prunus persica]	PREDICTED: Fragaria vesca subsp. vesca leucine-rich repeat receptor-like tyrosine-protein kinase At2g41820-like (LOC101297858), mRNA	Leucine-rich repeat receptor-like tyrosine-protein kinase At2g41820 OS=Arabidopsis thaliana GN=At2g41820 PE=1 SV=1	alr0124_1	Leucine-rich repeat (LRR) protein	ath:AT4G28490	protein-serine/threonine kinase [EC:2.7.11.-]	GO:0006468//protein phosphorylation;GO:0055114//oxidation-reduction process;GO:0009741//response to brassinosteroid stimulus;GO:0007169//transmembrane receptor protein tyrosine kinase signaling pathway;GO:0009733//response to auxin stimulus	GO:0004674//protein serine/threonine kinase activity;GO:0004713//protein tyrosine kinase activity;GO:0005524//ATP binding;GO:0032440//2-alkenal reductase [NAD(P)] activity	GO:0016021//integral to membrane;GO:0016023//cytoplasmic membrane-bounded vesicle;GO:0005886//plasma membrane
Unigene17989_All	1.9101	5.7633	1.59325	Up	5.786e-14	4.20662e-13	gi|462424218|gb|EMJ28481.1|	hypothetical protein PRUPE_ppa017530mg, partial [Prunus persica]	PREDICTED: Fragaria vesca subsp. vesca sufE-like protein, chloroplastic-like (LOC101292408), mRNA	SufE-like protein, chloroplastic OS=Arabidopsis thaliana GN=EMB1374 PE=1 SV=2	alr3513	SufE protein probably involved in Fe-S center assembly	vvi:100243361	quinolinate synthase [EC:2.5.1.72]	GO:0051176//positive regulation of sulfur metabolic process;GO:0009435//NAD biosynthetic process;GO:0016226//iron-sulfur cluster assembly;GO:0051347//positive regulation of transferase activity;GO:0009060//aerobic respiration	GO:0008047//enzyme activator activity;GO:0051539//4 iron, 4 sulfur cluster binding;GO:0008987//quinolinate synthetase A activity;GO:0042803//protein homodimerization activity	GO:0009507//chloroplast
Unigene18101_All	1.4307	9.8988	2.79053	Up	1.65885e-24	1.82249e-23	gi|462401053|gb|EMJ06610.1|	hypothetical protein PRUPE_ppa007615mg [Prunus persica]	Sinopodophyllum hexandrum cinnamyl alcohol dehydrogenase mRNA, complete cds	Probable mannitol dehydrogenase OS=Fragaria ananassa GN=CAD PE=2 SV=1	RSp1124	Zn-dependent alcohol dehydrogenases	pop:POPTR_667694	cinnamyl-alcohol dehydrogenase [EC:1.1.1.195]	GO:0009626//plant-type hypersensitive response;GO:0009617//response to bacterium;GO:0009809//lignin biosynthetic process;GO:0055114//oxidation-reduction process	GO:0045551//cinnamyl-alcohol dehydrogenase activity;GO:0018456//aryl-alcohol dehydrogenase (NAD+) activity;GO:0008270//zinc ion binding;GO:0000166//nucleotide binding;GO:0046029//mannitol dehydrogenase activity	-
Unigene18125_All	7.9515	3.1657	-1.3287	Down	1.38837e-11	8.79018e-11	gi|462418998|gb|EMJ23261.1|	hypothetical protein PRUPE_ppa003210mg [Prunus persica]	PREDICTED: Fragaria vesca subsp. vesca NADP-dependent malic enzyme-like (LOC101297400), mRNA	NADP-dependent malic enzyme OS=Vitis vinifera PE=2 SV=1	sfcA	Malic enzyme	gmx:100818219	malate dehydrogenase (oxaloacetate-decarboxylating)(NADP+) [EC:1.1.1.40]	GO:0051260//protein homooligomerization;GO:0006108//malate metabolic process;GO:0055114//oxidation-reduction process	GO:0046872//metal ion binding;GO:0051287//NAD binding;GO:0016619//malate dehydrogenase (oxaloacetate-decarboxylating) activity	-
Unigene18267_All	0.9687	6.5394	2.75504	Up	3.7302e-15	2.88303e-14	gi|462395920|gb|EMJ01719.1|	hypothetical protein PRUPE_ppa012929mg [Prunus persica]	PREDICTED: Fragaria vesca subsp. vesca calmodulin-like protein 8-like (LOC101309501), mRNA	Calmodulin-like protein 11 OS=Arabidopsis thaliana GN=CML11 PE=2 SV=1	SPAC3A12.14	Ca2+-binding protein (EF-Hand superfamily)	rcu:RCOM_0910780	calcium-binding protein CML	GO:0019722//calcium-mediated signaling;GO:0055114//oxidation-reduction process	GO:0032440//2-alkenal reductase [NAD(P)] activity;GO:0005509//calcium ion binding	-
Unigene1849_All	1.3124	3.0808	1.2311	Up	0.000106605	0.000366017	gi|462406492|gb|EMJ11956.1|	hypothetical protein PRUPE_ppa020865mg [Prunus persica]	PREDICTED: Fragaria vesca subsp. vesca non-functional NADPH-dependent codeinone reductase 2-like (LOC101296486), mRNA	NADPH-dependent codeinone reductase 1-1 OS=Papaver somniferum GN=COR1.1 PE=1 SV=1	--	--	gmx:547911	6'-deoxychalcone synthase [EC:2.3.1.170]	GO:0055114//oxidation-reduction process	GO:0016491//oxidoreductase activity	-
Unigene18694_All	71.5696	34.7278	-1.04326	Down	5.06388e-44	8.99837e-43	gi|462400825|gb|EMJ06382.1|	hypothetical protein PRUPE_ppa005613mg [Prunus persica]	PREDICTED: Fragaria vesca subsp. vesca tubulin alpha-3 chain-like (LOC101301331), mRNA	Tubulin alpha-4 chain OS=Arabidopsis thaliana GN=TUBA4 PE=2 SV=2	SPBC800.05c	Tubulin	aly:ARALYDRAFT_474136	tubulin alpha	GO:0007010//cytoskeleton organization;GO:0006094//gluconeogenesis;GO:0071258//cellular response to gravity;GO:0009651//response to salt stress;GO:0010498//proteasomal protein catabolic process;GO:0006184//GTP catabolic process;GO:0006084//acetyl-CoA metabolic process;GO:0051258//protein polymerization;GO:0046686//response to cadmium ion;GO:0007018//microtubule-based movement	GO:0005525//GTP binding;GO:0003924//GTPase activity;GO:0005200//structural constituent of cytoskeleton	GO:0005774//vacuolar membrane;GO:0045298//tubulin complex;GO:0005618//cell wall;GO:0005829//cytosol;GO:0005874//microtubule;GO:0009570//chloroplast stroma;GO:0005886//plasma membrane
Unigene188_All	8.5262	1.9863	-2.10182	Down	5.19094e-35	7.62192e-34	gi|462405668|gb|EMJ11132.1|	hypothetical protein PRUPE_ppa004611mg [Prunus persica]	PREDICTED: Fragaria vesca subsp. vesca high mobility group B protein 13-like (LOC101308964), mRNA	High mobility group B protein 6 OS=Arabidopsis thaliana GN=HMGB6 PE=2 SV=1	YKL032c	Chromatin-associated proteins containing the HMG domain	ppp:PHYPADRAFT_210318	upstream-binding transcription factor	GO:0016572//histone phosphorylation;GO:0010583//response to cyclopentenone;GO:0000911//cytokinesis by cell plate formation;GO:0042127//regulation of cell proliferation;GO:0006084//acetyl-CoA metabolic process;GO:0000226//microtubule cytoskeleton organization	GO:0003700//sequence-specific DNA binding transcription factor activity;GO:0003677//DNA binding	GO:0005634//nucleus
Unigene18946_All	12.1273	25.1038	1.04965	Up	3.47884e-46	6.44636e-45	gi|462422583|gb|EMJ26846.1|	hypothetical protein PRUPE_ppa003501mg [Prunus persica]	PREDICTED: Fragaria vesca subsp. vesca heat shock 70 kDa protein 8-like (LOC101308177), mRNA	Heat shock 70 kDa protein 8 OS=Arabidopsis thaliana GN=HSP70-8 PE=2 SV=1	SPAC22A12.15c	Molecular chaperone	rcu:RCOM_1442280	heat shock 70kDa protein 1/8	GO:0006457//protein folding;GO:0009644//response to high light intensity;GO:0010286//heat acclimation;GO:0042542//response to hydrogen peroxide;GO:0055114//oxidation-reduction process	GO:0005524//ATP binding;GO:0032440//2-alkenal reductase [NAD(P)] activity	GO:0005737//cytoplasm
Unigene19402_All	1.6838	0.0391	-5.42841	Down	3.00112e-12	1.97685e-11	gi|470116983|ref|XP_004294650.1|	PREDICTED: zinc transporter 2-like [Fragaria vesca subsp. vesca]	PREDICTED: Fragaria vesca subsp. vesca zinc transporter 2-like (LOC101293859), mRNA	Zinc transporter 1 OS=Oryza sativa subsp. japonica GN=ZIP1 PE=1 SV=1	--	--	vvi:100255358	solute carrier family 39 (zinc transporter), member 1/2/3	GO:0010043//response to zinc ion;GO:0071577//zinc ion transmembrane transport;GO:0035434//copper ion transmembrane transport;GO:0055114//oxidation-reduction process	GO:0032440//2-alkenal reductase [NAD(P)] activity;GO:0005385//zinc ion transmembrane transporter activity;GO:0005375//copper ion transmembrane transporter activity	GO:0005886//plasma membrane;GO:0016021//integral to membrane
Unigene19449_All	10.1705	0.7312	-3.79798	Down	1.37175e-47	2.60632e-46	gi|470106781|ref|XP_004289738.1|	PREDICTED: uncharacterized protein LOC101294709 [Fragaria vesca subsp. vesca]	PREDICTED: Fragaria vesca subsp. vesca uncharacterized LOC101294709 (LOC101294709), mRNA	Classical arabinogalactan protein 9 OS=Arabidopsis thaliana GN=AGP9 PE=1 SV=2	XF0818	Endoglucanase	vcn:VOLCADRAFT_99471	phospholipase D [EC:3.1.4.4]	GO:0016132//brassinosteroid biosynthetic process;GO:0010075//regulation of meristem growth;GO:0006084//acetyl-CoA metabolic process;GO:0016126//sterol biosynthetic process	-	GO:0031225//anchored to membrane;GO:0005886//plasma membrane
Unigene2064_All	129.543	50.5944	-1.35638	Down	0	0	gi|462423997|gb|EMJ28260.1|	hypothetical protein PRUPE_ppa000675mg [Prunus persica]	PREDICTED: Fragaria vesca subsp. vesca glycine dehydrogenase [decarboxylating], mitochondrial-like (LOC101308733), mRNA	Glycine dehydrogenase [decarboxylating], mitochondrial OS=Pisum sativum GN=GDCSP PE=1 SV=1	all4607_2	Glycine cleavage system protein P (pyridoxal-binding), C-terminal domain	pop:POPTR_832093	glycine dehydrogenase [EC:1.4.4.2]	GO:0006098//pentose-phosphate shunt;GO:0006636//unsaturated fatty acid biosynthetic process;GO:0043085//positive regulation of catalytic activity;GO:0019252//starch biosynthetic process;GO:0019288//isopentenyl diphosphate biosynthetic process, mevalonate-independent pathway;GO:0006766//vitamin metabolic process;GO:0000023//maltose metabolic process;GO:0019748//secondary metabolic process;GO:00091…	GO:0005515//protein binding;GO:0004375//glycine dehydrogenase (decarboxylating) activity;GO:0032440//2-alkenal reductase [NAD(P)] activity;GO:0030170//pyridoxal phosphate binding;GO:0005524//ATP binding	GO:0005960//glycine cleavage complex;GO:0009941//chloroplast envelope;GO:0048046//apoplast;GO:0009570//chloroplast stroma;GO:0009534//chloroplast thylakoid;GO:0005739//mitochondrion
Unigene2086_All	4.5326	1.3036	-1.79784	Down	1.44044e-34	2.08982e-33	gi|462416740|gb|EMJ21477.1|	hypothetical protein PRUPE_ppa000889mg [Prunus persica]	PREDICTED: Fragaria vesca subsp. vesca probably inactive leucine-rich repeat receptor-like protein kinase At3g28040-like (LOC101313943), mRNA	Probably inactive leucine-rich repeat receptor-like protein kinase At3g28040 OS=Arabidopsis thaliana GN=At3g28040 PE=2 SV=1	alr0124_1	Leucine-rich repeat (LRR) protein	ath:AT4G28490	protein-serine/threonine kinase [EC:2.7.11.-]	GO:0048653//anther development;GO:0009664//plant-type cell wall organization;GO:0010075//regulation of meristem growth;GO:0007389//pattern specification process;GO:0008356//asymmetric cell division;GO:0007169//transmembrane receptor protein tyrosine kinase signaling pathway;GO:0010015//root morphogenesis;GO:0005982//starch metabolic process;GO:0008361//regulation of cell size;GO:0006468//protein …	GO:0005515//protein binding;GO:0004703//G-protein coupled receptor kinase activity;GO:0032440//2-alkenal reductase [NAD(P)] activity;GO:0004714//transmembrane receptor protein tyrosine kinase activity;GO:0005524//ATP binding	GO:0016021//integral to membrane;GO:0005886//plasma membrane
Unigene20933_All	1.3618	6.0289	2.14638	Up	2.33956e-27	2.78808e-26	gi|462406258|gb|EMJ11722.1|	hypothetical protein PRUPE_ppa008250mg [Prunus persica]	Prunus armeniaca glyceraldehyde-3-phosphate dehydrogenase (GAPDH) mRNA, complete cds	Glyceraldehyde-3-phosphate dehydrogenase, cytosolic OS=Sinapis alba GN=GAPC PE=2 SV=2	SPBC32F12.11	Glyceraldehyde-3-phosphate dehydrogenase/erythrose-4-phosphate dehydrogenase	vvi:100264789	glyceraldehyde 3-phosphate dehydrogenase [EC:1.2.1.12]	GO:0006006//glucose metabolic process;GO:0055114//oxidation-reduction process	GO:0051287//NAD binding;GO:0004365//glyceraldehyde-3-phosphate dehydrogenase (NAD+) (phosphorylating) activity;GO:0050661//NADP binding	-
Unigene22384_All	0.6179	8.8126	3.83412	Up	1.25503e-25	1.4209e-24	gi|462398531|gb|EMJ04199.1|	hypothetical protein PRUPE_ppa017182mg [Prunus persica]	PREDICTED: Fragaria vesca subsp. vesca NADP-dependent alkenal double bond reductase P2-like (LOC101302385), mRNA	NADP-dependent alkenal double bond reductase P2 OS=Arabidopsis thaliana GN=P2 PE=2 SV=2	PA1648	Putative NADP-dependent oxidoreductases	vvi:100256090		GO:0006979//response to oxidative stress;GO:0046686//response to cadmium ion;GO:0055114//oxidation-reduction process	GO:0032440//2-alkenal reductase [NAD(P)] activity;GO:0008270//zinc ion binding;GO:0000166//nucleotide binding	GO:0005886//plasma membrane;GO:0005634//nucleus;GO:0005829//cytosol
Unigene22385_All	1.0661	7.797	2.87058	Up	1.70844e-08	8.75082e-08	gi|462398531|gb|EMJ04199.1|	hypothetical protein PRUPE_ppa017182mg [Prunus persica]	PREDICTED: Fragaria vesca subsp. vesca NADP-dependent alkenal double bond reductase P2-like (LOC101302385), mRNA	NADP-dependent alkenal double bond reductase P1 OS=Arabidopsis thaliana GN=P1 PE=1 SV=1	--	--	pop:POPTR_932162		GO:0050896//response to stimulus	GO:0005488//binding;GO:0016491//oxidoreductase activity	GO:0044424//intracellular part
Unigene22386_All	0.4471	10.354	4.53345	Up	2.04226e-23	2.17148e-22	gi|462398531|gb|EMJ04199.1|	hypothetical protein PRUPE_ppa017182mg [Prunus persica]	PREDICTED: Fragaria vesca subsp. vesca NADP-dependent alkenal double bond reductase P2-like (LOC101302385), mRNA	NADP-dependent alkenal double bond reductase P2 OS=Arabidopsis thaliana GN=P2 PE=2 SV=2	SA1989	Putative NADP-dependent oxidoreductases	vvi:100256090		GO:0006979//response to oxidative stress;GO:0055114//oxidation-reduction process	GO:0032440//2-alkenal reductase [NAD(P)] activity;GO:0008270//zinc ion binding;GO:0000166//nucleotide binding	GO:0005886//plasma membrane;GO:0005829//cytosol
Unigene2401_All	5.6746	1.5172	-1.90311	Down	1.25055e-07	5.98389e-07	gi|462398616|gb|EMJ04284.1|	hypothetical protein PRUPE_ppa023624mg [Prunus persica]	PREDICTED: Fragaria vesca subsp. vesca syntaxin-related protein KNOLLE-like (LOC101304801), mRNA	Syntaxin-related protein KNOLLE OS=Arabidopsis thaliana GN=KN PE=1 SV=1	SPCC825.03c	t-SNARE complex subunit, syntaxin	ath:AT1G08560	syntaxin 1B/2/3	GO:0000911//cytokinesis by cell plate formation;GO:0016192//vesicle-mediated transport;GO:0051225//spindle assembly;GO:0006084//acetyl-CoA metabolic process;GO:0006944//cellular membrane fusion;GO:0010583//response to cyclopentenone;GO:0006886//intracellular protein transport;GO:0008283//cell proliferation;GO:0016126//sterol biosynthetic process	GO:0005484//SNAP receptor activity	GO:0009504//cell plate;GO:0009506//plasmodesma;GO:0012505//endomembrane system;GO:0009524//phragmoplast;GO:0005886//plasma membrane
Unigene2488_All	101.93	6.9921	-3.86571	Down	0	0	gi|462401074|gb|EMJ06631.1|	hypothetical protein PRUPE_ppa007765mg [Prunus persica]	Malus x domestica cultivar Geneva 41 leucine-rich repeat receptor-like protein (RLP1) gene, RLP1-3 allele, complete cds	DNA-damage-repair/toleration protein DRT100 OS=Arabidopsis thaliana GN=DRT100 PE=2 SV=2	alr0124_1	Leucine-rich repeat (LRR) protein	rcu:RCOM_0633880	LRR receptor-like serine/threonine-protein kinase FLS2 [EC:2.7.11.1]	GO:0006952//defense response;GO:0016310//phosphorylation;GO:0007165//signal transduction;GO:0055114//oxidation-reduction process	GO:0016301//kinase activity;GO:0032440//2-alkenal reductase [NAD(P)] activity	GO:0009506//plasmodesma;GO:0005886//plasma membrane;GO:0005618//cell wall;GO:0009507//chloroplast;GO:0048046//apoplast
Unigene2654_All	148.574	63.0209	-1.23728	Down	9.00012e-162	5.54946e-160	gi|462401684|gb|EMJ07241.1|	hypothetical protein PRUPE_ppa012567mg [Prunus persica]	PREDICTED: Fragaria vesca subsp. vesca photosystem I reaction center subunit V, chloroplastic-like (LOC101290935), mRNA	Photosystem I reaction center subunit V, chloroplastic OS=Arabidopsis thaliana GN=PSAG PE=1 SV=1	--	--	rcu:RCOM_0302140	photosystem I subunit V	GO:0009773//photosynthetic electron transport in photosystem I;GO:0050821//protein stabilization;GO:0042550//photosystem I stabilization;GO:0030003//cellular cation homeostasis;GO:0070838//divalent metal ion transport;GO:0019344//cysteine biosynthetic process;GO:0009780//photosynthetic NADP+ reduction	GO:0016168//chlorophyll binding	GO:0009941//chloroplast envelope;GO:0030093//chloroplast photosystem I
Unigene2693_All	16.396	4.7862	-1.77639	Down	3.36874e-30	4.39198e-29	gi|462422720|gb|EMJ26983.1|	hypothetical protein PRUPE_ppa011206mg [Prunus persica]	Malus x domestica mRNA, microsatellite: MEST088, clone: FRT01_08_B03	Somatic embryogenesis receptor kinase 1 OS=Arabidopsis thaliana GN=SERK1 PE=1 SV=2	MA2301_1	Leucine-rich repeat (LRR) protein	vvi:100247683	somatic embryogenesis receptor kinase 1 [EC:2.7.10.1 2.7.11.1]	GO:0016310//phosphorylation;GO:0055114//oxidation-reduction process	GO:0016301//kinase activity;GO:0032440//2-alkenal reductase [NAD(P)] activity	-
Unigene287_All	11.8455	0.1622	-6.19042	Down	3.86982e-180	2.727e-178	gi|462418894|gb|EMJ23157.1|	hypothetical protein PRUPE_ppa001770mg [Prunus persica]	PREDICTED: Fragaria vesca subsp. vesca subtilisin-like protease-like (LOC101300497), mRNA	Subtilisin-like protease OS=Arabidopsis thaliana GN=ARA12 PE=1 SV=1	BS_vpr	Subtilisin-like serine proteases	--	--	GO:0043086//negative regulation of catalytic activity;GO:0006508//proteolysis;GO:0055114//oxidation-reduction process	GO:0032440//2-alkenal reductase [NAD(P)] activity;GO:0042802//identical protein binding;GO:0004252//serine-type endopeptidase activity	-
Unigene3257_All	18.898	9.4436	-1.00082	Down	2.9017e-18	2.56293e-17	gi|462407490|gb|EMJ12824.1|	hypothetical protein PRUPE_ppa005640mg [Prunus persica]	PREDICTED: Fragaria vesca subsp. vesca 3'-N-debenzoyl-2'-deoxytaxol N-benzoyltransferase-like (LOC101307974), mRNA	3'-N-debenzoyl-2'-deoxytaxol N-benzoyltransferase OS=Taxus canadensis GN=TAX10 PE=1 SV=1	Rv0206c	Predicted drug exporters of the RND superfamily	ppp:PHYPADRAFT_138784	omega-hydroxypalmitate O-feruloyl transferase [EC:2.3.1.188]	GO:0009805//coumarin biosynthetic process;GO:0034976//response to endoplasmic reticulum stress;GO:0009611//response to wounding;GO:0009627//systemic acquired resistance;GO:0009963//positive regulation of flavonoid biosynthetic process	GO:0016747//transferase activity, transferring acyl groups other than amino-acyl groups	GO:0005737//cytoplasm
Unigene3366_All	4.2583	9.4175	1.14507	Up	1.3358e-11	8.46693e-11	gi|462407506|gb|EMJ12840.1|	hypothetical protein PRUPE_ppa008782mg [Prunus persica]	PREDICTED: Fragaria vesca subsp. vesca protease Do-like 5, chloroplastic-like (LOC101315211), mRNA	Protease Do-like 5, chloroplastic OS=Arabidopsis thaliana GN=DEGP5 PE=1 SV=3	TP0773	Trypsin-like serine proteases, typically periplasmic, contain C-terminal PDZ domain	ath:AT4G18370	[EC:3.4.21.-]	GO:0010206//photosystem II repair;GO:0006508//proteolysis;GO:0016556//mRNA modification;GO:0055114//oxidation-reduction process	GO:0004252//serine-type endopeptidase activity;GO:0032440//2-alkenal reductase [NAD(P)] activity	GO:0009543//chloroplast thylakoid lumen
Unigene3397_All	30.2591	9.6708	-1.64566	Down	8.0486e-75	2.22602e-73	gi|462400980|gb|EMJ06537.1|	hypothetical protein PRUPE_ppa007036mg [Prunus persica]	PREDICTED: Fragaria vesca subsp. vesca fructose-1,6-bisphosphatase, chloroplastic-like (LOC101298526), mRNA	Fructose-1,6-bisphosphatase, chloroplastic OS=Pisum sativum GN=FBP PE=1 SV=2	VC2544	Fructose-1,6-bisphosphatase	rcu:RCOM_0086620	fructose-1,6-bisphosphatase I [EC:3.1.3.11]	GO:0006098//pentose-phosphate shunt;GO:0010218//response to far red light;GO:0016117//carotenoid biosynthetic process;GO:0035304//regulation of protein dephosphorylation;GO:0043085//positive regulation of catalytic activity;GO:0019252//starch biosynthetic process;GO:0010114//response to red light;GO:0030003//cellular cation homeostasis;GO:0010207//photosystem II assembly;GO:0009902//chloroplast r…	GO:0032440//2-alkenal reductase [NAD(P)] activity;GO:0042132//fructose 1,6-bisphosphate 1-phosphatase activity	GO:0048046//apoplast;GO:0010319//stromule;GO:0009570//chloroplast stroma
Unigene3414_All	9.5529	0.5684	-4.07096	Down	1.5641e-67	3.94253e-66	gi|462397863|gb|EMJ03531.1|	hypothetical protein PRUPE_ppa008142mg [Prunus persica]	Rubus idaeus ketone/zingerone synthase 2 (ZS2) mRNA, complete cds	NADP-dependent alkenal double bond reductase P2 OS=Arabidopsis thaliana GN=P2 PE=2 SV=2	CC2016	Putative NADP-dependent oxidoreductases	vvi:100256090		GO:0055114//oxidation-reduction process	GO:0032440//2-alkenal reductase [NAD(P)] activity;GO:0000166//nucleotide binding;GO:0008270//zinc ion binding	-
Unigene3619_All	5.3077	2.206	-1.26665	Down	3.22926e-08	1.62208e-07	gi|462416254|gb|EMJ20991.1|	hypothetical protein PRUPE_ppa026509mg, partial [Prunus persica]	PREDICTED: Fragaria vesca subsp. vesca dihydroflavonol-4-reductase-like, transcript variant 2 (LOC101295450), mRNA	Dihydroflavonol-4-reductase OS=Gerbera hybrida GN=DFR PE=2 SV=1	SA0317	Nucleoside-diphosphate-sugar epimerases	vvi:100232981	anthocyanidin reductase [EC:1.3.1.77]	GO:0044710	GO:0005488//binding;GO:0016616//oxidoreductase activity, acting on the CH-OH group of donors, NAD or NADP as acceptor	-
Unigene3726_All	0.7373	0.2212	-1.7369	Down	8.84264e-05	0.000307394	gi|15029364|gb|AAK81856.1|AF394913_1	photoregulatory zinc-finger protein COP1 [Rosa hybrid cultivar]	Rosa hybrid cultivar photoregulatory zinc-finger protein COP1 mRNA, complete cds	E3 ubiquitin-protein ligase COP1 OS=Arabidopsis thaliana GN=COP1 PE=1 SV=2	all0283_3	FOG: WD40 repeat	rcu:RCOM_0002700	E3 ubiquitin-protein ligase RFWD2 [EC:6.3.2.19]	GO:0046283//anthocyanin-containing compound metabolic process;GO:0055114//oxidation-reduction process;GO:0006281//DNA repair;GO:0010100//negative regulation of photomorphogenesis;GO:0048573//photoperiodism, flowering;GO:0009647//skotomorphogenesis;GO:0010119//regulation of stomatal movement;GO:0009649//entrainment of circadian clock;GO:0016567//protein ubiquitination;GO:0009641//shade avoidance	GO:0008270//zinc ion binding;GO:0004842//ubiquitin-protein ligase activity;GO:0005515//protein binding;GO:0032440//2-alkenal reductase [NAD(P)] activity	GO:0080008//Cul4-RING ubiquitin ligase complex;GO:0000152//nuclear ubiquitin ligase complex
Unigene395_All	14.5602	5.1068	-1.51154	Down	6.3383e-30	8.195e-29	gi|462395335|gb|EMJ01134.1|	hypothetical protein PRUPE_ppa007054mg [Prunus persica]	Fragaria vesca YUC7 (YUC7) mRNA, complete cds	Flavin-containing monooxygenase YUCCA10 OS=Arabidopsis thaliana GN=YUC10 PE=2 SV=1	mll7934	Predicted flavoprotein involved in K+ transport	ath:AT5G43890	YUCCA family monooxygenase [EC:1.14.13.-]	GO:0022603//regulation of anatomical structure morphogenesis;GO:0055114//oxidation-reduction process	GO:0050660//flavin adenine dinucleotide binding;GO:0004499//N,N-dimethylaniline monooxygenase activity;GO:0050661//NADP binding	-
Unigene4058_All	0.2208	2.3687	3.42328	Up	1.82129e-07	8.56864e-07	gi|462422681|gb|EMJ26944.1|	hypothetical protein PRUPE_ppa004343mg [Prunus persica]	Prunus persica clone JGIBIXB-13E10, complete sequence	Cytochrome P450 71B4 OS=Arabidopsis thaliana GN=CYP71B4 PE=2 SV=2	AGc2890	Cytochrome P450	ath:AT3G26280	[EC:1.14.-.-]	GO:0008152//metabolic process	GO:0046872//metal ion binding;GO:0016709//oxidoreductase activity, acting on paired donors, with incorporation or reduction of molecular oxygen, NAD(P)H as one donor, and incorporation of one atom of oxygen	GO:0043231//intracellular membrane-bounded organelle;GO:0044444//cytoplasmic part;GO:0016020//membrane
Unigene442_All	2.9786	8.7727	1.55839	Up	2.20828e-12	1.46876e-11	gi|462418736|gb|EMJ22999.1|	hypothetical protein PRUPE_ppa004036mg [Prunus persica]	PREDICTED: Fragaria vesca subsp. vesca aldehyde dehydrogenase family 2 member B7, mitochondrial-like (LOC101311183), mRNA	Aldehyde dehydrogenase family 2 member B7, mitochondrial OS=Arabidopsis thaliana GN=ALDH2B7 PE=2 SV=2	SPAC9E9.09c	NAD-dependent aldehyde dehydrogenases	vvi:100267386	aldehyde dehydrogenase (NAD+) [EC:1.2.1.3]	GO:0046686//response to cadmium ion;GO:0055114//oxidation-reduction process	GO:0005524//ATP binding;GO:0001758//retinal dehydrogenase activity	GO:0009507//chloroplast;GO:0005739//mitochondrion
Unigene5060_All	5.2442	12.2788	1.22737	Up	1.09042e-22	1.13284e-21	gi|470107963|ref|XP_004290305.1|	PREDICTED: probable N-acetyl-gamma-glutamyl-phosphate reductase, chloroplastic-like [Fragaria vesca subsp. vesca]	PREDICTED: Fragaria vesca subsp. vesca probable N-acetyl-gamma-glutamyl-phosphate reductase, chloroplastic-like (LOC101300195), mRNA	Probable N-acetyl-gamma-glutamyl-phosphate reductase, chloroplastic OS=Arabidopsis thaliana GN=At2g19940 PE=1 SV=2	PA0662	Acetylglutamate semialdehyde dehydrogenase	vvi:100255475	N-acetyl-gamma-glutamyl-phosphate reductase [EC:1.2.1.38]	GO:0055114//oxidation-reduction process;GO:0006526//arginine biosynthetic process;GO:0048481//ovule development;GO:0046686//response to cadmium ion	GO:0051287//NAD binding;GO:0005507//copper ion binding;GO:0003942//N-acetyl-gamma-glutamyl-phosphate reductase activity;GO:0046983//protein dimerization activity	GO:0005730//nucleolus;GO:0009570//chloroplast stroma;GO:0016020//membrane
Unigene5127_All	16.6799	6.602	-1.33714	Down	3.35686e-40	5.5149e-39	gi|462407592|gb|EMJ12926.1|	hypothetical protein PRUPE_ppa006068mg [Prunus persica]	PREDICTED: Vitis vinifera hydroxymethylglutaryl-CoA lyase, mitochondrial-like (LOC100264975), mRNA	Hydroxymethylglutaryl-CoA lyase, mitochondrial OS=Arabidopsis thaliana GN=HMGCL PE=1 SV=2	RSc0261	Isopropylmalate/homocitrate/citramalate synthases	gmx:100788349	hydroxymethylglutaryl-CoA lyase [EC:4.1.3.4]	GO:0006551//leucine metabolic process	GO:0004419//hydroxymethylglutaryl-CoA lyase activity	GO:0005739//mitochondrion
Unigene5184_All	5.4395	11.6374	1.09722	Up	4.03886e-14	2.96236e-13	gi|462411748|gb|EMJ16797.1|	hypothetical protein PRUPE_ppa007741mg [Prunus persica]	PREDICTED: Fragaria vesca subsp. vesca nudix hydrolase 2-like (LOC101309850), mRNA	Nudix hydrolase 2 OS=Arabidopsis thaliana GN=NUDT2 PE=1 SV=1	--	--	--	--	-	GO:0000210//NAD+ diphosphatase activity	-
Unigene5237_All	130.554	64.594	-1.01517	Down	1.26198e-74	3.47793e-73	gi|462413309|gb|EMJ18358.1|	hypothetical protein PRUPE_ppa001776mg [Prunus persica]	Prunus persica clone Vp1 vacuolar H+-pyrophosphatase (vp1) mRNA, complete cds	Pyrophosphate-energized vacuolar membrane proton pump OS=Vigna radiata var. radiata PE=1 SV=3	MA3879	Inorganic pyrophosphatase	vvi:100232894	inorganic pyrophosphatase [EC:3.6.1.1]	GO:0055114//oxidation-reduction process;GO:0009414//response to water deprivation;GO:0009651//response to salt stress;GO:0009926//auxin polar transport;GO:0006571//tyrosine biosynthetic process;GO:0048366//leaf development;GO:0015992//proton transport	GO:0004665//prephenate dehydrogenase (NADP+) activity;GO:0008977//prephenate dehydrogenase activity;GO:0004427//inorganic diphosphatase activity;GO:0000166//nucleotide binding;GO:0032440//2-alkenal reductase [NAD(P)] activity;GO:0009678//hydrogen-translocating pyrophosphatase activity	GO:0005739//mitochondrion;GO:0009941//chloroplast envelope;GO:0009705//plant-type vacuole membrane;GO:0010008//endosome membrane;GO:0005886//plasma membrane
Unigene547_All	19.9267	9.7761	-1.02737	Down	3.35856e-14	2.46943e-13	gi|462420494|gb|EMJ24757.1|	hypothetical protein PRUPE_ppa012204mg [Prunus persica]	PREDICTED: Fragaria vesca subsp. vesca early nodulin-like protein 1-like (LOC101300117), mRNA	Early nodulin-like protein 1 OS=Arabidopsis thaliana GN=At2g25060 PE=1 SV=2	--	--	--	--	GO:0000911//cytokinesis by cell plate formation;GO:0051225//spindle assembly;GO:0010075//regulation of meristem growth;GO:0006084//acetyl-CoA metabolic process	GO:0005507//copper ion binding;GO:0009055//electron carrier activity	GO:0031225//anchored to membrane;GO:0005886//plasma membrane
Unigene5610_All	0.0877	4.7045	5.74532	Up	1.60328e-15	1.26321e-14	gi|2792295|gb|AAB97005.1|	unknown [Fragaria x ananassa]	Rosa roxburghii GalUR mRNA, partial cds	NADPH-dependent codeinone reductase 1-4 OS=Papaver somniferum GN=COR1.4 PE=1 SV=2	TM1009	Aldo/keto reductases, related to diketogulonate reductase	mtr:MTR_5g097900	6'-deoxychalcone synthase [EC:2.3.1.170]	GO:0006826//iron ion transport;GO:0055114//oxidation-reduction process	GO:0016491//oxidoreductase activity	-
Unigene6050_All	8.0822	1.9663	-2.03926	Down	5.93636e-57	1.30329e-55	gi|462417044|gb|EMJ21781.1|	hypothetical protein PRUPE_ppa000202mg [Prunus persica]	PREDICTED: Fragaria vesca subsp. vesca DNA topoisomerase 2-like (LOC101308524), mRNA	DNA topoisomerase 2 OS=Arabidopsis thaliana GN=TOP2 PE=2 SV=2	SPBC1A4.03c_2	Type IIA topoisomerase (DNA gyrase/topo II, topoisomerase IV), A subunit	vvi:100253371	DNA topoisomerase II [EC:5.99.1.3]	GO:0055114//oxidation-reduction process;GO:0006265//DNA topological change	GO:0005524//ATP binding;GO:0003918//DNA topoisomerase (ATP-hydrolyzing) activity;GO:0032440//2-alkenal reductase [NAD(P)] activity	GO:0005694//chromosome;GO:0005634//nucleus
Unigene6219_All	33.8616	12.0728	-1.48789	Down	4.01008e-72	1.07549e-70	gi|462401238|gb|EMJ06795.1|	hypothetical protein PRUPE_ppa008905mg [Prunus persica]	PREDICTED: Fragaria vesca subsp. vesca aldo-keto reductase family 4 member C10-like (LOC101310037), mRNA	Aldo-keto reductase family 4 member C9 OS=Arabidopsis thaliana GN=AKR4C9 PE=1 SV=1	slr0942	Aldo/keto reductases, related to diketogulonate reductase	ath:AT2G37790	aldehyde reductase [EC:1.1.1.21]	GO:0046686//response to cadmium ion;GO:0055114//oxidation-reduction process	GO:0004032//alditol:NADP+ 1-oxidoreductase activity	-
Unigene6223_All	5.5043	2.5309	-1.12091	Down	4.70436e-07	2.13168e-06	gi|462416997|gb|EMJ21734.1|	hypothetical protein PRUPE_ppa002812mg [Prunus persica]	PREDICTED: Fragaria vesca subsp. vesca probable inactive receptor kinase At5g58300-like (LOC101292948), mRNA	Probable inactive receptor kinase At5g58300 OS=Arabidopsis thaliana GN=At5g58300 PE=1 SV=1	YAR019c	Serine/threonine protein kinase	vvi:100250088	ubiquitin-conjugating enzyme E2 H [EC:6.3.2.19]	GO:0006468//protein phosphorylation;GO:0055114//oxidation-reduction process	GO:0050321//tau-protein kinase activity;GO:0005524//ATP binding;GO:0032440//2-alkenal reductase [NAD(P)] activity	GO:0016021//integral to membrane
Unigene6244_All	88.9306	28.4187	-1.64584	Down	0	0	gi|462395253|gb|EMJ01052.1|	hypothetical protein PRUPE_ppa006273mg [Prunus persica]	PREDICTED: Fragaria vesca subsp. vesca malate dehydrogenase, glyoxysomal-like (LOC101310653), mRNA	Malate dehydrogenase, glyoxysomal OS=Citrullus lanatus PE=1 SV=1	STM3359	Malate/lactate dehydrogenases	vvi:100232924	malate dehydrogenase [EC:1.1.1.37]	GO:0006097//glyoxylate cycle;GO:0006108//malate metabolic process;GO:0031998//regulation of fatty acid beta-oxidation;GO:0006099//tricarboxylic acid cycle;GO:0080093//regulation of photorespiration	GO:0030060//L-malate dehydrogenase activity;GO:0000166//nucleotide binding	GO:0009941//chloroplast envelope;GO:0005773//vacuole;GO:0009514//glyoxysome;GO:0048046//apoplast
Unigene6258_All	5.9119	1.8015	-1.71442	Down	3.25938e-11	2.01451e-10	gi|462420420|gb|EMJ24683.1|	hypothetical protein PRUPE_ppa011697mg [Prunus persica]	PREDICTED: Fragaria vesca subsp. vesca isochorismatase-like (LOC101315336), mRNA	Proline-rich receptor-like protein kinase PERK1 OS=Arabidopsis thaliana GN=PERK1 PE=1 SV=1	TM0133	Isochorismate hydrolase	vcn:VOLCADRAFT_121342	histone arginine demethylase JMJD6 [EC:1.14.11.-]	GO:0019674//NAD metabolic process	GO:0008936//nicotinamidase activity;GO:0008908//isochorismatase activity	-
Unigene6270_All	2.9459	1.1809	-1.31882	Down	9.90094e-07	4.34444e-06	gi|470148083|ref|XP_004309604.1|	PREDICTED: probably inactive leucine-rich repeat receptor-like protein kinase At5g06940-like [Fragaria vesca subsp. vesca]	PREDICTED: Fragaria vesca subsp. vesca probably inactive leucine-rich repeat receptor-like protein kinase At5g06940-like (LOC101300587), mRNA	Probably inactive leucine-rich repeat receptor-like protein kinase At5g06940 OS=Arabidopsis thaliana GN=At5g06940 PE=3 SV=1	YAR019c	Serine/threonine protein kinase	ath:AT1G28440	[EC:2.7.1.-]	GO:0006468//protein phosphorylation;GO:0055114//oxidation-reduction process	GO:0004672//protein kinase activity;GO:0005524//ATP binding;GO:0032440//2-alkenal reductase [NAD(P)] activity	GO:0016021//integral to membrane;GO:0005576//extracellular region
Unigene6504_All	12.3926	1.0609	-3.54612	Down	3.10942e-95	1.09856e-93	gi|462397097|gb|EMJ02896.1|	hypothetical protein PRUPE_ppa004370mg [Prunus persica]	PREDICTED: Fragaria vesca subsp. vesca probable flavin-containing monooxygenase 1-like (LOC101296440), mRNA	Probable flavin-containing monooxygenase 1 OS=Arabidopsis thaliana GN=FMO1 PE=2 SV=1	CC0774	Predicted flavoprotein involved in K+ transport	aly:ARALYDRAFT_888541	dimethylaniline monooxygenase (N-oxide forming) [EC:1.14.13.8]	GO:0055114//oxidation-reduction process	GO:0050660//flavin adenine dinucleotide binding;GO:0050661//NADP binding;GO:0004499//N,N-dimethylaniline monooxygenase activity	GO:0031227//intrinsic to endoplasmic reticulum membrane
Unigene6673_All	7.2612	2.606	-1.47837	Down	1.36049e-11	8.61921e-11	gi|470132662|ref|XP_004302197.1|	PREDICTED: peptidyl-prolyl cis-trans isomerase FKBP16-2, chloroplastic-like [Fragaria vesca subsp. vesca]	PREDICTED: Fragaria vesca subsp. vesca peptidyl-prolyl cis-trans isomerase FKBP16-2, chloroplastic-like (LOC101299779), mRNA	Peptidyl-prolyl cis-trans isomerase FKBP16-2, chloroplastic OS=Arabidopsis thaliana GN=FKBP16-2 PE=1 SV=1	slr1761	FKBP-type peptidyl-prolyl cis-trans isomerases 1	osa:4341766	peptidylprolyl isomerase [EC:5.2.1.8]	GO:0006457//protein folding;GO:0000413//protein peptidyl-prolyl isomerization	GO:0005528//FK506 binding;GO:0005515//protein binding;GO:0031679//NADH dehydrogenase (plastoquinone) activity;GO:0003755//peptidyl-prolyl cis-trans isomerase activity	GO:0010598//NAD(P)H dehydrogenase complex (plastoquinone);GO:0009543//chloroplast thylakoid lumen;GO:0005576//extracellular region;GO:0009535//chloroplast thylakoid membrane
Unigene6966_All	19.2195	6.3967	-1.58717	Down	2.12796e-53	4.42264e-52	gi|462397480|gb|EMJ03148.1|	hypothetical protein PRUPE_ppa004555mg [Prunus persica]	PREDICTED: Fragaria vesca subsp. vesca aldehyde dehydrogenase family 2 member C4-like (LOC101301128), mRNA	Aldehyde dehydrogenase family 2 member C4 OS=Arabidopsis thaliana GN=ALDH2C4 PE=1 SV=2	SPAC9E9.09c	NAD-dependent aldehyde dehydrogenases	rcu:RCOM_1053330	coniferyl-aldehyde dehydrogenase [EC:1.2.1.68]	GO:0009699//phenylpropanoid biosynthetic process;GO:0055114//oxidation-reduction process	GO:0001758//retinal dehydrogenase activity;GO:0050269//coniferyl-aldehyde dehydrogenase activity	-
Unigene7053_All	10.465	21.8825	1.06421	Up	9.57362e-26	1.08832e-24	gi|462419339|gb|EMJ23602.1|	hypothetical protein PRUPE_ppa008135mg [Prunus persica]	PREDICTED: Fragaria vesca subsp. vesca perakine reductase-like (LOC101299286), mRNA	Perakine reductase OS=Rauvolfia serpentina GN=PR PE=1 SV=1	AGc447	Predicted oxidoreductases (related to aryl-alcohol dehydrogenases)	zma:100272747	pyridoxine 4-dehydrogenase [EC:1.1.1.65]	GO:0055114//oxidation-reduction process	GO:0050236//pyridoxine:NADP 4-dehydrogenase activity	-
Unigene7605_All	1.2314	4.5029	1.87055	Up	1.88192e-11	1.18133e-10	gi|462414578|gb|EMJ19315.1|	hypothetical protein PRUPE_ppa006977mg [Prunus persica]	PREDICTED: Fragaria vesca subsp. vesca quinone oxidoreductase-like (LOC101298835), mRNA	Quinone oxidoreductase-like protein At1g23740, chloroplastic OS=Arabidopsis thaliana GN=At1g23740 PE=1 SV=2	BMEII0696	NADPH:quinone reductase and related Zn-dependent oxidoreductases	gmx:100793768	NADPH2:quinone reductase [EC:1.6.5.5]	GO:0030154//cell differentiation;GO:0009644//response to high light intensity;GO:0055114//oxidation-reduction process	GO:0016491//oxidoreductase activity;GO:0008270//zinc ion binding;GO:0000166//nucleotide binding	GO:0009507//chloroplast;GO:0005829//cytosol
Unigene8059_All	2.8304	1.0222	-1.46933	Down	5.75978e-09	3.05253e-08	gi|313183831|ref|YP_004021674.1|	acetyl-CoA carboxylase carboxyltransferase beta subunit [Prunus persica] >gi|309321443|gb|ADO64984.1| acetyl-CoA carboxylase carboxyltransferase beta subunit [Prunus persica]	Prunus persica chloroplast, complete genome	Acetyl-coenzyme A carboxylase carboxyl transferase subunit beta, chloroplastic OS=Morus indica GN=accD PE=3 SV=1	sll0336	Acetyl-CoA carboxylase beta subunit	rcu:RCOM_ORF00052	acetyl-CoA carboxylase carboxyl transferase subunit beta [EC:6.4.1.2]	GO:0006516//glycoprotein catabolic process;GO:2001295//malonyl-CoA biosynthetic process;GO:0006633//fatty acid biosynthetic process	GO:0008270//zinc ion binding;GO:0003989//acetyl-CoA carboxylase activity;GO:0016740//transferase activity;GO:0005524//ATP binding	GO:0009570//chloroplast stroma;GO:0009317//acetyl-CoA carboxylase complex
Unigene8064_All	3.3897	1.6687	-1.02243	Down	1.91031e-05	7.28689e-05	gi|462422292|gb|EMJ26555.1|	hypothetical protein PRUPE_ppa000916mg [Prunus persica]	PREDICTED: Fragaria vesca subsp. vesca receptor protein kinase CLAVATA1-like (LOC101303297), mRNA	Receptor protein kinase CLAVATA1 OS=Arabidopsis thaliana GN=CLV1 PE=1 SV=3	MA2301_1	Leucine-rich repeat (LRR) protein	aly:ARALYDRAFT_476729	[EC:2.7.1.-]	GO:0009934//regulation of meristem structural organization;GO:0000186//activation of MAPKK activity;GO:0007169//transmembrane receptor protein tyrosine kinase signaling pathway;GO:0030154//cell differentiation;GO:0007172//signal complex assembly;GO:0055114//oxidation-reduction process	GO:0043621//protein self-association;GO:0032440//2-alkenal reductase [NAD(P)] activity;GO:0042802//identical protein binding;GO:0004709//MAP kinase kinase kinase activity;GO:0033612//receptor serine/threonine kinase binding;GO:0005524//ATP binding	GO:0016021//integral to membrane;GO:0005886//plasma membrane
Unigene8151_All	14.7095	3.0216	-2.28336	Down	8.39482e-151	4.80378e-149	gi|462406332|gb|EMJ11796.1|	hypothetical protein PRUPE_ppa018789mg [Prunus persica]	PREDICTED: Fragaria vesca subsp. vesca probable LRR receptor-like serine/threonine-protein kinase At4g26540-like (LOC101310700), mRNA	Probable LRR receptor-like serine/threonine-protein kinase At4g26540 OS=Arabidopsis thaliana GN=At4g26540 PE=1 SV=1	alr0124_1	Leucine-rich repeat (LRR) protein	vvi:100253808	LRR receptor-like serine/threonine-protein kinase FLS2 [EC:2.7.11.1]	GO:0006468//protein phosphorylation;GO:0055114//oxidation-reduction process	GO:0005524//ATP binding;GO:0032440//2-alkenal reductase [NAD(P)] activity;GO:0004674//protein serine/threonine kinase activity	GO:0016021//integral to membrane
Unigene8165_All	2.5945	0.8244	-1.65404	Down	8.4358e-09	4.41551e-08	gi|462395220|gb|EMJ01019.1|	hypothetical protein PRUPE_ppa005328mg [Prunus persica]	PREDICTED: Fragaria vesca subsp. vesca cysteine proteinase RD21a-like (LOC101307319), mRNA	Cysteine proteinase RD21a OS=Arabidopsis thaliana GN=RD21A PE=1 SV=1	AF1946_2	Cysteine protease	ath:AT5G43060	[EC:3.4.22.-]	GO:0006508//proteolysis;GO:0009651//response to salt stress;GO:0055114//oxidation-reduction process	GO:0032440//2-alkenal reductase [NAD(P)] activity;GO:0008234//cysteine-type peptidase activity	GO:0005773//vacuole;GO:0009507//chloroplast;GO:0048046//apoplast
Unigene839_All	14.092	30.059	1.09292	Up	6.60966e-21	6.46191e-20	gi|462403009|gb|EMJ08566.1|	hypothetical protein PRUPE_ppa004574mg [Prunus persica]	PREDICTED: Fragaria vesca subsp. vesca bifunctional 3-dehydroquinate dehydratase/shikimate dehydrogenase, chloroplastic-like (LOC101311490), mRNA	Bifunctional 3-dehydroquinate dehydratase/shikimate dehydrogenase, chloroplastic OS=Arabidopsis thaliana GN=EMB3004 PE=1 SV=1	MJ1454	3-dehydroquinate dehydratase	pop:POPTR_570919	3-dehydroquinate dehydratase / shikimate dehydrogenase [EC:4.2.1.10 1.1.1.25]	GO:0055114//oxidation-reduction process;GO:0019632//shikimate metabolic process	GO:0050661//NADP binding;GO:0003855//3-dehydroquinate dehydratase activity;GO:0004764//shikimate 3-dehydrogenase (NADP+) activity	GO:0009507//chloroplast
Unigene8412_All	3.2871	0.4856	-2.75898	Down	4.5713e-17	3.84916e-16	gi|462420195|gb|EMJ24458.1|	hypothetical protein PRUPE_ppa004439mg [Prunus persica]	PREDICTED: Fragaria vesca subsp. vesca sugar transport protein 13-like (LOC101302824), mRNA	Sugar transport protein 13 OS=Arabidopsis thaliana GN=STP13 PE=1 SV=2	L140856	Permeases of the major facilitator superfamily	vvi:100268023	MFS transporter, SP family, solute carrier family 2 (myo-inositol transporter), member 13	GO:0055085//transmembrane transport;GO:0015749//monosaccharide transport;GO:0055114//oxidation-reduction process;GO:0009414//response to water deprivation;GO:0009651//response to salt stress;GO:0043090//amino acid import;GO:0009737//response to abscisic acid stimulus	GO:0005358//high-affinity hydrogen:glucose symporter activity;GO:0032440//2-alkenal reductase [NAD(P)] activity	GO:0016021//integral to membrane;GO:0009506//plasmodesma;GO:0005737//cytoplasm;GO:0005886//plasma membrane
Unigene8493_All	7.0491	1.3566	-2.37744	Down	1.4742e-11	9.3184e-11	gi|462397757|gb|EMJ03425.1|	hypothetical protein PRUPE_ppa008611mg [Prunus persica]	PREDICTED: Fragaria vesca subsp. vesca quinone oxidoreductase PIG3-like (LOC101298493), mRNA	--	PA1137	NADPH:quinone reductase and related Zn-dependent oxidoreductases	osa:4331066	NADPH2:quinone reductase [EC:1.6.5.5]	GO:0055114//oxidation-reduction process	GO:0004024//alcohol dehydrogenase activity, zinc-dependent;GO:0000166//nucleotide binding;GO:0008270//zinc ion binding	GO:0005576//extracellular region
Unigene8498_All	20.6281	99.0349	2.26333	Up	0	0	gi|462418750|gb|EMJ23013.1|	hypothetical protein PRUPE_ppa004132mg [Prunus persica]	PREDICTED: Fragaria vesca subsp. vesca sugar transport protein 13-like (LOC101303895), mRNA	Sugar transport protein 13 OS=Arabidopsis thaliana GN=STP13 PE=1 SV=2	L140856	Permeases of the major facilitator superfamily	vvi:100268023	MFS transporter, SP family, solute carrier family 2 (myo-inositol transporter), member 13	GO:0055085//transmembrane transport;GO:0015749//monosaccharide transport;GO:0055114//oxidation-reduction process;GO:0009414//response to water deprivation;GO:0009651//response to salt stress;GO:0043090//amino acid import;GO:0009737//response to abscisic acid stimulus	GO:0005358//high-affinity hydrogen:glucose symporter activity;GO:0032440//2-alkenal reductase [NAD(P)] activity	GO:0016021//integral to membrane;GO:0009506//plasmodesma;GO:0005737//cytoplasm;GO:0005886//plasma membrane
Unigene8844_All	0.8085	3.9418	2.28553	Up	4.97406e-10	2.83549e-09	--	--	Cicer arietinum mRNA for cytosolic malate dehydrogenase (ORF1), clone CanCMDH	--	--	--	--	--	-	-	-
Unigene9498_All	1.4951	0.081	-4.20618	Down	3.18364e-05	0.000117763	gi|462404062|gb|EMJ09619.1|	hypothetical protein PRUPE_ppa000734mg [Prunus persica]	PREDICTED: Fragaria vesca subsp. vesca leucine-rich repeat receptor-like protein kinase PXL1-like (LOC101297160), mRNA	Leucine-rich repeat receptor-like protein kinase PXL1 OS=Arabidopsis thaliana GN=PXL1 PE=2 SV=1	alr0124_1	Leucine-rich repeat (LRR) protein	ath:AT1G28440	[EC:2.7.1.-]	GO:0006468//protein phosphorylation;GO:0055114//oxidation-reduction process;GO:0000165//MAPK cascade	GO:0004707//MAP kinase activity;GO:0005524//ATP binding;GO:0032440//2-alkenal reductase [NAD(P)] activity	GO:0016021//integral to membrane
Unigene9656_All	37.5266	0.0378	-9.95531	Down	1.83453e-294	2.21331e-292	gi|462401216|gb|EMJ06773.1|	hypothetical protein PRUPE_ppa008802mg [Prunus persica]	PREDICTED: Fragaria vesca subsp. vesca aldo-keto reductase family 4 member C9-like (LOC101308011), mRNA	Aldo-keto reductase family 4 member C9 OS=Arabidopsis thaliana GN=AKR4C9 PE=1 SV=1	slr0942	Aldo/keto reductases, related to diketogulonate reductase	ath:AT2G37790	aldehyde reductase [EC:1.1.1.21]	GO:0009414//response to water deprivation;GO:0009409//response to cold;GO:0046686//response to cadmium ion;GO:0009651//response to salt stress;GO:0055114//oxidation-reduction process	GO:0070401//NADP+ binding;GO:0004032//alditol:NADP+ 1-oxidoreductase activity;GO:0016229//steroid dehydrogenase activity	GO:0009507//chloroplast;GO:0005634//nucleus;GO:0005829//cytosol
Unigene9988_All	4.8796	2.3991	-1.02427	Down	1.33528e-15	1.05697e-14	gi|462410432|gb|EMJ15766.1|	hypothetical protein PRUPE_ppa000837mg [Prunus persica]	PREDICTED: Fragaria vesca subsp. vesca leucine-rich repeat receptor-like serine/threonine-protein kinase BAM3-like (LOC101292290), mRNA	Leucine-rich repeat receptor-like serine/threonine-protein kinase BAM3 OS=Arabidopsis thaliana GN=BAM3 PE=2 SV=3	alr0124_1	Leucine-rich repeat (LRR) protein	ath:AT1G75820	[EC:2.7.1.-]	GO:0048653//anther development;GO:0000186//activation of MAPKK activity;GO:0009825//multidimensional cell growth;GO:0005983//starch catabolic process;GO:0010075//regulation of meristem growth;GO:0043481//anthocyanin accumulation in tissues in response to UV light;GO:0009855//determination of bilateral symmetry;GO:0048767//root hair elongation;GO:0007169//transmembrane receptor protein tyrosine ki…	GO:0016161//beta-amylase activity;GO:0032440//2-alkenal reductase [NAD(P)] activity;GO:0043169//cation binding;GO:0004709//MAP kinase kinase kinase activity;GO:0005524//ATP binding	GO:0016021//integral to membrane;GO:0009570//chloroplast stroma;GO:0005886//plasma membrane
